# Supplementary material for: A corpus of plant–disease relations in the biomedical domain
Source: PLoS One. 2019 Aug 28;14(8):e0221582. doi: 10.1371/journal.pone.0221582 (PMC6713337; doi:10.1371/journal.pone.0221582)
Supplement: S1 File — Provides information about PMID, sentence ID, relation ID, a sentence with entity indicator, plant mention, plant ID, disease indication, disease ID, relation category, and trigger mention in the units of relation. (XLSX) [file pone.0221582.s003.xlsx]

## Sheet: Sheet1
pmid	title/abstract	sentence_id	sentence	plant	disease	relation	trigger
1182944	t	0	Studies on magnesium's mechanism of action in <e1start> digitalis <e1end>-induced <e2start> arrhythmias <e2end>.	digitalis	arrhythmias	Cause_of_disease	o
1182944	a	0	The mechanism by which magnesium affects <e1start> digitalis <e1end>-induced <e2start> arrhythmias <e2end> was studied in dogs with and without beta-receptor blockade.	digitalis	arrhythmias	Cause_of_disease	o
1182944	a	5	Magnesium's direct effect on calcium and potassium fluxes across the myocardial cell membrane may be the mechanism of its antiarrhythmic action in <e1start> digitalis <e1end>-toxic <e2start> arrhythmias <e2end>.	digitalis	arrhythmias	Cause_of_disease	o
1423310	t	0	Inhibitory effect of <e1start> green tea <e1end> on the growth of established <e2start> skin papillomas <e2end> in mice.	green tea	skin papillomas	Treatment_of_disease	o
1423310	a	0	In 10 separate experiments, mice with established chemically induced or UV light-induced <e2start> skin papillomas <e2end> were treated continuously with <e1start> green tea <e1end> in the drinking water or with i.p. injections of a green tea polyphenol fraction or (-)-epigallocatechin gallate three times a week for 4-10 weeks.	green tea	skin papillomas	Negative	o
1423310	a	0	In 10 separate experiments, mice with established chemically induced or UV light-induced <e2start> skin papillomas <e2end> were treated continuously with green tea in the drinking water or with i.p. injections of a <e1start> green tea <e1end> polyphenol fraction or (-)-epigallocatechin gallate three times a week for 4-10 weeks.	green tea	skin papillomas	Negative	o
1423310	a	3	Examination of the data from all ten experiments revealed that complete <e2start> tumor <e2end> regression occurred in 14 of 346 papilloma-bearing mice (4%) that were treated with <e1start> green tea <e1end> in the drinking water or with i.p. injections of green tea constituents, whereas none of the 220 papilloma-bearing control mice treated with only vehicle exhibited complete tumor regression.	green tea	tumor	Treatment_of_disease	o
1423310	a	3	Examination of the data from all ten experiments revealed that complete tumor regression occurred in 14 of 346 papilloma-bearing mice (4%) that were treated with <e1start> green tea <e1end> in the drinking water or with i.p. injections of green tea constituents, whereas none of the 220 papilloma-bearing control mice treated with only vehicle exhibited complete <e2start> tumor <e2end> regression.	green tea	tumor	Negative	o
1423310	a	3	Examination of the data from all ten experiments revealed that complete <e2start> tumor <e2end> regression occurred in 14 of 346 papilloma-bearing mice (4%) that were treated with green tea in the drinking water or with i.p. injections of <e1start> green tea <e1end> constituents, whereas none of the 220 papilloma-bearing control mice treated with only vehicle exhibited complete tumor regression.	green tea	tumor	Treatment_of_disease	o
1423310	a	3	Examination of the data from all ten experiments revealed that complete tumor regression occurred in 14 of 346 papilloma-bearing mice (4%) that were treated with green tea in the drinking water or with i.p. injections of <e1start> green tea <e1end> constituents, whereas none of the 220 papilloma-bearing control mice treated with only vehicle exhibited complete <e2start> tumor <e2end> regression.	green tea	tumor	Negative	o
1423310	a	4	These observations indicate that oral administration of <e1start> green tea <e1end>, i.p. administration of a green tea polyphenol fraction, or i.p. administration of (-)-epigallocatechin gallate inhibited the growth and/or caused the regression of established experimentally induced <e2start> skin papillomas <e2end>.	green tea	skin papillomas	Treatment_of_disease	o
1423310	a	4	These observations indicate that oral administration of green tea, i.p. administration of a <e1start> green tea <e1end> polyphenol fraction, or i.p. administration of (-)-epigallocatechin gallate inhibited the growth and/or caused the regression of established experimentally induced <e2start> skin papillomas <e2end>.	green tea	skin papillomas	Treatment_of_disease	o
1441496	a	5	The consumption of <e1start> coffee <e1end> is a self-reinforcing behavior, and caffeine dependence and <e2start> addiction <e2end> are common.	coffee	addiction	Cause_of_disease	x
1441496	a	7	Initial trials showing <e1start> coffee <e1end>'s association with <e2start> coronary disease <e2end> and myocardial infarction have been difficult to reproduce and have many confounding variables.	coffee	coronary disease	Negative	o
1441496	a	7	Initial trials showing <e1start> coffee <e1end>'s association with coronary disease and <e2start> myocardial infarction <e2end> have been difficult to reproduce and have many confounding variables.	coffee	myocardial infarction	Negative	o
1441496	a	10	At present there is no convincing evidence that caffeine or <e1start> coffee <e1end> consumption increases the risk for any <e2start> solid tumor <e2end>.	coffee	solid tumor	Negative	o
1466630	a	6	Our data suggest that long-term exposure to <e1start> hemp <e1end> dust may cause the development of chronic <e2start> respiratory symptoms <e2end> and impairment of ventilatory capacity.	hemp	respiratory symptoms	Cause_of_disease	o
1859018	a	0	<e2start> Atrial tachyarrhythmias <e2end> are a common manifestation of <e1start> digitalis <e1end> toxicity.	digitalis	Atrial tachyarrhythmias	Cause_of_disease	o
1859018	a	2	Halothane is known to oppose <e1start> digitalis <e1end>-induced <e2start> ventricular arrhythmias <e2end>.	digitalis	ventricular arrhythmias	Cause_of_disease	o
1859018	a	3	Its effect on <e1start> digitalis <e1end>-caused <e2start> atrial arrhythmias <e2end> is unknown.	digitalis	atrial arrhythmias	Cause_of_disease	o
1859018	a	5	First, increasing ouabain concentrations would enhance automaticity of SAP compared to the SA node and that such enhanced automaticity could explain <e1start> digitalis <e1end>-caused <e2start> atrial tachyarrhythmias <e2end>.	digitalis	atrial tachyarrhythmias	Cause_of_disease	o
1859018	a	6	Second, halothane would oppose such enhanced automaticity of SAP, thereby opposing <e1start> digitalis <e1end>-caused <e2start> atrial tachyarrhythmias <e2end>.	digitalis	atrial tachyarrhythmias	Cause_of_disease	o
1890578	a	1	Both cases proved to be <e1start> cotton <e1end>-material-induced <e2start> granulomas <e2end>.	cotton	granulomas	Cause_of_disease	o
2215561	t	0	<e1start> Coffee <e1end>, caffeine, and <e2start> cardiovascular disease <e2end> in men.	Coffee	cardiovascular disease	Negative	o
2215561	a	0	BACKGROUND: For many years, an association between <e1start> coffee <e1end> consumption and the risk of <e2start> coronary heart disease <e2end> has been suspected.	coffee	coronary heart disease	Association	o
2215561	a	1	Although based on small numbers of end points, a prospective study has suggested a particularly strong association between recent <e1start> coffee <e1end> drinking and the incidence of <e2start> cardiovascular disease <e2end>.	coffee	cardiovascular disease	Association	o
2215561	a	2	METHODS: We examined prospectively the relation of <e1start> coffee <e1end> consumption with the risk of <e2start> myocardial infarction <e2end>, need for coronary-artery bypass grafting or angioplasty, and risk of stroke in a cohort of 45,589 U.S. men who were 40 to 75 years old in 1986 and who had no history of cardiovascular disease.	coffee	myocardial infarction	Negative	o
2215561	a	2	METHODS: We examined prospectively the relation of <e1start> coffee <e1end> consumption with the risk of myocardial infarction, need for coronary-artery bypass grafting or angioplasty, and risk of <e2start> stroke <e2end> in a cohort of 45,589 U.S. men who were 40 to 75 years old in 1986 and who had no history of cardiovascular disease.	coffee	stroke	Negative	o
2215561	a	2	METHODS: We examined prospectively the relation of <e1start> coffee <e1end> consumption with the risk of myocardial infarction, need for coronary-artery bypass grafting or angioplasty, and risk of stroke in a cohort of 45,589 U.S. men who were 40 to 75 years old in 1986 and who had no history of <e2start> cardiovascular disease <e2end>.	coffee	cardiovascular disease	Negative	o
2215561	a	4	Total <e1start> coffee <e1end> consumption was not associated with an increased risk of coronary heart disease or <e2start> stroke <e2end>.	coffee	stroke	Negative	o
2215561	a	4	Total <e1start> coffee <e1end> consumption was not associated with an increased risk of <e2start> coronary heart diseas <e2end>e or stroke.	coffee	coronary heart diseas	Negative	o
2215561	a	5	The age-adjusted relative risk for all <e2start> cardiovascular disease <e2end> among participants who drank four or more cups of <e1start> coffee <e1end> per day was 1.04 (95 percent confidence intervals, 0.74 to 1.46).	coffee	cardiovascular disease	Negative	o
2215561	a	6	Increasing levels of consumption of caffeinated <e1start> coffee <e1end> were not associated with higher risks of <e2start> cardiovascular disease <e2end>.	coffee	cardiovascular disease	Negative	o
2215561	a	7	Higher consumption of decaffeinated <e1start> coffee <e1end>, however, was associated with a marginally significant increase in the risk of <e2start> coronary heart disease <e2end> (relative risk, 1.63; 95 percent confidence interval, 1.02 to 2.60).	coffee	coronary heart disease	Cause_of_disease	o
2215561	a	10	CONCLUSIONS: These findings do not support the hypothesis that <e1start> coffee <e1end> or caffeine consumption increases the risk of <e2start> coronary heart disease <e2end> or stroke.	coffee	coronary heart disease	Negative	o
2215561	a	10	CONCLUSIONS: These findings do not support the hypothesis that <e1start> coffee <e1end> or caffeine consumption increases the risk of coronary heart disease or <e2start> stroke <e2end>.	coffee	stroke	Negative	o
2814139	a	4	A wide variety of <e1start> tobacco <e1end> habits prevalent in the country are primarily responsible for the occurrence of these <e2start> cancers <e2end>.	tobacco	cancers	Cause_of_disease	x
2814139	a	5	Among them, bidi smoking, <e1start> tobacco <e1end> chewing, and cigarette smoking, in that order, account for a large majority of these <e2start> cancers <e2end>.	tobacco	cancers	Cause_of_disease	x
2814139	a	7	The government of India has accorded a high priority to prevention of <e1start> tobacco <e1end>-related <e2start> cancers <e2end> by the turn of the century in its National Cancer Control Programme.	tobacco	cancers	Cause_of_disease	o
2996118	t	0	Intragastric bile acid concentrations in healthy subjects and in patients with gastric and duodenal ulcer and the influence of fiber-enriched <e1start> wheat <e1end> bran in patients with <e2start> gastric ulcer <e2end>.	wheat	gastric ulcer	Association	o
2996118	t	0	Intragastric bile acid concentrations in healthy subjects and in patients with <e2start> gastric and duodenal ulcer <e2end> and the influence of fiber-enriched <e1start> wheat <e1end> bran in patients with gastric ulcer.	wheat	gastric and duodenal ulcer	Negative	o
2996118	t	0	Intragastric bile acid concentrations in healthy subjects and in patients with gastric and <e2start> duodenal ulcer <e2end> and the influence of fiber-enriched <e1start> wheat <e1end> bran in patients with gastric ulcer.	wheat	duodenal ulcer	Negative	o
2996118	a	4	Fiber-enriched <e1start> wheat <e1end> bran reduced bile acid concentrations significantly in patients with <e2start> gastric ulcer disease <e2end>.	wheat	gastric ulcer disease	Treatment_of_disease	o
3390851	a	2	Approximately 90% of Indian <e2start> oral cancers <e2end> are <e1start> tobacco <e1end> related, the possibility of developing the lesion being ten times higher if the habit is formed below the age of 14 years.	tobacco	oral cancers	Cause_of_disease	o
3390851	a	3	Public awareness about <e1start> tobacco <e1end>-related <e2start> oral cancer <e2end> is low at present, and new approaches to this problem should include education in the schools on oral cancer, formulation of legislative action to ban the sale of tobacco near schools and colleges, and imposition of societal "barriers" that would make the nonchewing of tobacco socially more acceptable than chew…	tobacco	oral cancer	Cause_of_disease	o
3390851	a	3	Public awareness about <e1start> tobacco <e1end>-related oral cancer is low at present, and new approaches to this problem should include education in the schools on <e2start> oral cancer <e2end>, formulation of legislative action to ban the sale of tobacco near schools and colleges, and imposition of societal "barriers" that would make the nonchewing of tobacco socially more acceptable than chew…	tobacco	oral cancer	Negative	o
3390851	a	3	Public awareness about tobacco-related <e2start> oral cancer <e2end> is low at present, and new approaches to this problem should include education in the schools on oral cancer, formulation of legislative action to ban the sale of <e1start> tobacco <e1end> near schools and colleges, and imposition of societal "barriers" that would make the nonchewing of tobacco socially more acceptable than chew…	tobacco	oral cancer	Negative	o
3390851	a	3	Public awareness about tobacco-related oral cancer is low at present, and new approaches to this problem should include education in the schools on <e2start> oral cancer <e2end>, formulation of legislative action to ban the sale of <e1start> tobacco <e1end> near schools and colleges, and imposition of societal "barriers" that would make the nonchewing of tobacco socially more acceptable than chew…	tobacco	oral cancer	Negative	o
3390851	a	3	Public awareness about tobacco-related <e2start> oral cancer <e2end> is low at present, and new approaches to this problem should include education in the schools on oral cancer, formulation of legislative action to ban the sale of tobacco near schools and colleges, and imposition of societal "barriers" that would make the nonchewing of <e1start> tobacco <e1end> socially more acceptable than chew…	tobacco	oral cancer	Negative	o
3390851	a	3	Public awareness about tobacco-related oral cancer is low at present, and new approaches to this problem should include education in the schools on <e2start> oral cancer <e2end>, formulation of legislative action to ban the sale of tobacco near schools and colleges, and imposition of societal "barriers" that would make the nonchewing of <e1start> tobacco <e1end> socially more acceptable than chew…	tobacco	oral cancer	Negative	o
6468177	a	0	The effects of vitamin C on the growth of human lung cultures and of vitamin C or L-cysteine on a human <e2start> breast cancer <e2end> culture (SK-Br-3) were assessed with and without exposure to fresh smoke from tobacco or <e1start> marijuana <e1end> cigarettes.	marijuana	breast cancer	Negative	o
6468177	a	0	The effects of vitamin C on the growth of human lung cultures and of vitamin C or L-cysteine on a human <e2start> breast cancer <e2end> culture (SK-Br-3) were assessed with and without exposure to fresh smoke from <e1start> tobacco <e1end> or marijuana cigarettes.	tobacco	breast cancer	Negative	o
6468177	a	3	Nonexposed or <e1start> tobacco <e1end>-smoke-exposed <e2start> breast cancer <e2end> cultures, when grown in the presence of vitamin C, also showed acceleration of growth of epithelial cells, significant reduction in mitotic abnormalities, and occurrence of pseudoglandular structures, indicating differentiation.	tobacco	breast cancer	Negative	o
6468177	a	5	In contrast, vitamin C did not reduce mitotic abnormalities in <e1start> marijuana <e1end>-smoke-exposed <e2start> breast cancer <e2end> cultures, but stimulated abnormal growth and dedifferentiation.	marijuana	breast cancer	Negative	o
6468177	a	6	In nonexposed, tobacco-, or <e1start> marijuana <e1end>-smoke-exposed <e2start> breast cancer <e2end> cultures.	marijuana	breast cancer	Negative	o
6468177	a	6	In nonexposed, <e1start> tobacco <e1end>-, or marijuana-smoke-exposed <e2start> breast cancer <e2end> cultures.	tobacco	breast cancer	Negative	o
7586181	t	0	Efficacy of <e2start> cancer <e2end> prevention by high-selenium <e1start> garlic <e1end> is primarily dependent on the action of selenium.	garlic	cancer	Treatment_of_disease	o
7586181	a	0	We reported previously that <e1start> garlic <e1end> cultivated with selenite fertilization showed powerful chemopreventive activity in the rat dimethylbenz[a]anthracene (DMBA)-induced <e2start> mammary tumor <e2end> model (Carcinogenesis 15, 573-576, 1994).	garlic	mammary tumor	Treatment_of_disease	o
7586181	a	1	In order to ascertain that the efficacy of the high-selenium <e1start> garlic <e1end> in <e2start> cancer <e2end> protection is primarily dependent on the action of selenium we compared the effects of two batches of garlic powder with marked differences in their level of selenium enrichment, 112 or 1355 p.p.m.	garlic	cancer	Treatment_of_disease	o
7586181	a	1	In order to ascertain that the efficacy of the high-selenium garlic in <e2start> cancer <e2end> protection is primarily dependent on the action of selenium we compared the effects of two batches of <e1start> garlic <e1end> powder with marked differences in their level of selenium enrichment, 112 or 1355 p.p.m.	garlic	cancer	Negative	o
7586181	a	7	Furthermore, the magnitude <e2start> tumor <e2end> suppression, as well as the extent of DMBA-DNA adduct inhibition, were very similar with the two batches of <e1start> garlic <e1end>, even though the amounts of garlic in the diet varied considerably between them (1.8% for the 112 p.p.m.	garlic	tumor	Treatment_of_disease	o
7586181	a	7	Furthermore, the magnitude <e2start> tumor <e2end> suppression, as well as the extent of DMBA-DNA adduct inhibition, were very similar with the two batches of garlic, even though the amounts of <e1start> garlic <e1end> in the diet varied considerably between them (1.8% for the 112 p.p.m.	garlic	tumor	Treatment_of_disease	o
7586181	a	14	Thus, based on the results of several biological responses, it appears that the ability of the high-selenium <e1start> garlic <e1end> to protect against <e2start> tumorigenesis <e2end> is primarily dependent on increased intake of selenium provided by the vegetable.	garlic	tumorigenesis	Treatment_of_disease	o
7597024	t	0	<e1start> Coffee <e1end> consumption not associated with risk of <e2start> pancreas cancer <e2end> in Finland.	Coffee	pancreas cancer	Negative	o
7597024	a	0	BACKGROUND: <e1start> Coffee <e1end> consumption has been brought to focus as a possible risk factor for <e2start> pancreas cancer <e2end>.	Coffee	pancreas cancer	Cause_of_disease	o
7597024	a	1	After having reviewed the available evidence, an International Agency for Research on <e2start> Cancer <e2end> working group concluded in 1991 that the evidence in humans that <e1start> coffee <e1end> drinking is carcinogenic in the pancreas is "inadequate," since the available data were considered suggestive of a weak relationship with high levels of coffee consumption, but the possibility that …	coffee	Cancer	Negative	o
7597024	a	1	After having reviewed the available evidence, an International Agency for Research on <e2start> Cancer <e2end> working group concluded in 1991 that the evidence in humans that coffee drinking is carcinogenic in the pancreas is "inadequate," since the available data were considered suggestive of a weak relationship with high levels of <e1start> coffee <e1end> consumption, but the possibility that …	coffee	Cancer	Negative	o
7597024	a	2	METHODS: The association between <e1start> coffee <e1end> consumption and <e2start> pancreas cancer <e2end> risk was examined in a case-referent study in Finland.	coffee	pancreas cancer	Negative	o
7597024	a	3	Data on <e1start> coffee <e1end> consumption 20 years prior to the diagnosis of <e2start> cancer <e2end> were obtained from the next of kin of 662 cases of pancreas cancer and 1,770 referent (stomach, colon, and rectum) cancers.	coffee	cancer	Negative	o
7597024	a	3	Data on <e1start> coffee <e1end> consumption 20 years prior to the diagnosis of cancer were obtained from the next of kin of 662 cases of <e2start> pancreas cancer <e2end> and 1,770 referent (stomach, colon, and rectum) cancers.	coffee	pancreas cancer	Negative	o
7597024	a	3	Data on <e1start> coffee <e1end> consumption 20 years prior to the diagnosis of cancer were obtained from the next of kin of 662 cases of pancreas cancer and 1,770 referent <e2start> (stomach, colon, and rectum) cancers <e2end>.	coffee	(stomach, colon, and rectum) cancers	Negative	o
7597024	a	3	Data on <e1start> coffee <e1end> consumption 20 years prior to the diagnosis of cancer were obtained from the next of kin of 662 cases of pancreas cancer and 1,770 referent (stomach, <e2start> colon, and rectum) cancers <e2end>.	coffee	colon, and rectum) cancers	Negative	o
7597024	a	3	Data on <e1start> coffee <e1end> consumption 20 years prior to the diagnosis of cancer were obtained from the next of kin of 662 cases of pancreas cancer and 1,770 referent (stomach, colon, and <e2start> rectum) cancers <e2end>.	coffee	rectum) cancers	Negative	o
7597024	a	4	The results were expressed as crude and age-, gender-, and <e1start> tobacco <e1end> smoking-adjusted odds ratios and 95% confidence intervals for three daily coffee dose categories 20 years prior to <e2start> cancer <e2end> diagnosis.	tobacco	cancer	Negative	o
7597024	a	4	The results were expressed as crude and age-, gender-, and tobacco smoking-adjusted odds ratios and 95% confidence intervals for three daily <e1start> coffee <e1end> dose categories 20 years prior to <e2start> cancer <e2end> diagnosis.	coffee	cancer	Negative	o
7597024	a	5	RESULTS: The data failed to demonstrate any association between <e1start> coffee <e1end> consumption and risk for <e2start> pancreas cancer <e2end>.	coffee	pancreas cancer	Negative	o
7597024	a	6	The crude odds ratios varied between 0.7 (95% confidence interval 0.3-1.5) and 1.3 (0.7-2.6), the adjusted ones between 0.5 (0.2-1.2) and 1.1 (0.6-2.1) in the different daily dose categories of <e1start> coffee <e1end> and between contrasts with the three referent <e2start> cancers <e2end>.	coffee	cancers	Negative	o
7597024	a	10	CONCLUSIONS: The results are unlikely to be negatively biased, and are compatible with the majority of epidemiologic results advanced, suggesting no positive association between <e1start> coffee <e1end> consumption and the risk of <e2start> pancreas cancer <e2end>.	coffee	pancreas cancer	Negative	o
7672072	a	3	Past and current salted meat consumption was associated with increased risks of <e2start> laryngeal cancer <e2end>, after controlling for the effects of <e1start> tobacco <e1end> and alcohol.	tobacco	laryngeal cancer	Negative	o
7676710	t	0	Optimal dose of <e1start> garlic <e1end> to inhibit dimethylhydrazine-induced <e2start> colon cancer <e2end>.	garlic	colon cancer	Treatment_of_disease	o
7676710	a	0	This study was designed to investigate the optimal dose of <e1start> garlic <e1end> during long-term feeding and its preventive and therapeutic effects on <e2start> colon cancer <e2end> in rats induced by 1,2-dimethylhydrazine (DMH).	garlic	colon cancer	Negative	o
7676710	a	2	The incidence of <e2start> colon tumor <e2end> was significantly decreased in the groups fed with 2.5%, 5%, and 10% <e1start> garlic <e1end> diets (p < 0.001).	garlic	colon tumor	Treatment_of_disease	o
7676710	a	4	Therefore the minimal optimal dose of <e1start> garlic <e1end> to inhibit <e2start> colon cancer <e2end> was 2.5%.	garlic	colon cancer	Treatment_of_disease	o
7676710	a	6	In a therapeutic study, the <e2start> tumor <e2end>-inducing interval in nude mice subcutaneously injected with colon cancer cells (CC-M2) was prolonged by a 2.5% <e1start> garlic <e1end> diet (p < 0.01).	garlic	tumor	Treatment_of_disease	o
7676710	a	6	In a therapeutic study, the tumor-inducing interval in nude mice subcutaneously injected with <e2start> colon cancer <e2end> cells (CC-M2) was prolonged by a 2.5% <e1start> garlic <e1end> diet (p < 0.01).	garlic	colon cancer	Treatment_of_disease	o
7676710	a	7	Thus smaller <e2start> tumor <e2end> volume and longer survival time were found in the <e1start> garlic <e1end> group than in the controls (p < 0.01).	garlic	tumor	Treatment_of_disease	o
7676710	a	8	However, the growth rate of <e2start> tumors <e2end> was not markedly inhibited by <e1start> garlic <e1end>.	garlic	tumors	Negative	o
7676710	a	10	This study suggested that a 2.5% <e1start> garlic <e1end> dose may be used mainly as an inhibitor to prevent <e2start> colon cancers <e2end> and improve survival time.	garlic	colon cancers	Treatment_of_disease	o
7884559	t	0	The evidence for <e1start> soybean <e1end> products as <e2start> cancer <e2end> preventive agents.	soybean	cancer	Treatment_of_disease	o
7884559	a	0	There is much evidence suggesting that compounds present in <e1start> soybeans <e1end> can prevent <e2start> cancer <e2end> in many different organ systems.	soybeans	cancer	Treatment_of_disease	o
7884559	a	1	The evidence for specific <e1start> soybean <e1end>-derived compounds having a suppressive effect on <e2start> carcinogenesis <e2end> in animal model systems is limited, however.	soybean	carcinogenesis	Negative	o
7884559	a	2	There is evidence that the following isolated <e1start> soybean <e1end> derived products suppress <e2start> carcinogenesis <e2end> in vivo: a protease inhibitor, the Bowman-Birk inhibitor, inositol hexaphosphate (phytic acid) and the sterol beta-sitosterol.	soybean	carcinogenesis	Treatment_of_disease	o
7884559	a	3	Other compounds that may be able to suppress <e2start> carcinogenesis <e2end> in animals are the <e1start> soybean <e1end> isoflavones.	soybean	carcinogenesis	Treatment_of_disease	o
7884559	a	5	There is much evidence to suggest that diets containing large amounts of <e1start> soybean <e1end> products are associated with overall low <e2start> cancer <e2end> mortality rates, particularly for cancers of the colon, breast and prostate.	soybean	cancer	Treatment_of_disease	o
7884559	a	5	There is much evidence to suggest that diets containing large amounts of <e1start> soybean <e1end> products are associated with overall low cancer mortality rates, particularly for <e2start> cancers of the colon, breast and prostate <e2end>.	soybean	cancers of the colon, breast and prostate	Treatment_of_disease	o
7884559	a	5	There is much evidence to suggest that diets containing large amounts of <e1start> soybean <e1end> products are associated with overall low cancer mortality rates, particularly for <e2start> cancers of the colon, breast <e2end> and prostate.	soybean	cancers of the colon, breast	Treatment_of_disease	o
7884559	a	5	There is much evidence to suggest that diets containing large amounts of <e1start> soybean <e1end> products are associated with overall low cancer mortality rates, particularly for <e2start> cancers of the colon <e2end>, breast and prostate.	soybean	cancers of the colon	Treatment_of_disease	o
7884559	a	6	It is believed that supplementation of human diets with certain <e1start> soybean <e1end> products shown to suppress carcinogenesis in animals could markedly reduce human <e2start> cancer <e2end> mortality rates.	soybean	cancer	Treatment_of_disease	o
7884559	a	6	It is believed that supplementation of human diets with certain <e1start> soybean <e1end> products shown to suppress <e2start> carcinogenesis <e2end> in animals could markedly reduce human cancer mortality rates.	soybean	carcinogenesis	Treatment_of_disease	o
7950842	t	0	Detection and cloning of potent transforming gene(s) from chewing <e1start> tobacco <e1end>-related human <e2start> oral carcinomas <e2end>.	tobacco	oral carcinomas	Cause_of_disease	o
7950842	a	10	The lack of association of the nude mice <e2start> tumour <e2end> DNA with myc/ras/EGF-R showing aberrations in the primary human tumour, implies activation of an alternative potent transforming gene(s) in the chewing <e1start> tobacco <e1end>-related oral carcinomas in India.	tobacco	tumour	Negative	o
7950842	a	10	The lack of association of the nude mice tumour DNA with myc/ras/EGF-R showing aberrations in the primary human <e2start> tumour <e2end>, implies activation of an alternative potent transforming gene(s) in the chewing <e1start> tobacco <e1end>-related oral carcinomas in India.	tobacco	tumour	Negative	o
7950842	a	10	The lack of association of the nude mice tumour DNA with myc/ras/EGF-R showing aberrations in the primary human tumour, implies activation of an alternative potent transforming gene(s) in the chewing <e1start> tobacco <e1end>-related <e2start> oral carcinomas <e2end> in India.	tobacco	oral carcinomas	Cause_of_disease	o
8087773	a	1	Policy advocacy strategies have proven themselves effective in <e2start> cancer <e2end> prevention efforts involving <e1start> tobacco <e1end> use and nutrition.	tobacco	cancer	Negative	o
8111215	a	0	After injection of <e1start> garlic <e1end> oil in <e2start> tumor <e2end> focus a large amount of neutrophils, macrophages and lymphocytes appeared.	garlic	tumor	Treatment_of_disease	x
8111215	a	2	This result showed that <e1start> garlic <e1end> oil could induce neutrophils and macrophages against <e2start> tumor <e2end>.	garlic	tumor	Treatment_of_disease	x
8125218	t	0	Induced <e2start> cytotoxicity <e2end> and cell proliferation in the hepatocarcinogenicity of chloroform in female B6C3F1 mice: comparison of administration by gavage in <e1start> corn <e1end> oil vs ad libitum in drinking water.	corn	cytotoxicity	Negative	o
8125218	a	0	Chloroform increases the incidence of <e2start> liver tumors <e2end> in B6C3F1 mice when administered in by gavage in <e1start> corn <e1end> oil, but not when given in the drinking water at similar daily doses.	corn	liver tumors	Negative	o
8125218	a	5	Dose-dependent changes included centrilobular <e2start> necrosis <e2end> and markedly elevated LI in mice given 238 or 477 mg/kg chloroform in <e1start> corn <e1end> oil (the average daily doses that produced tumors in the cancer bioassay).	corn	necrosis	Negative	o
8125218	a	5	Dose-dependent changes included centrilobular necrosis and markedly elevated LI in mice given 238 or 477 mg/kg chloroform in <e1start> corn <e1end> oil (the average daily doses that produced <e2start> tumors <e2end> in the cancer bioassay).	corn	tumors	Negative	o
8125218	a	5	Dose-dependent changes included centrilobular necrosis and markedly elevated LI in mice given 238 or 477 mg/kg chloroform in <e1start> corn <e1end> oil (the average daily doses that produced tumors in the <e2start> cancer <e2end> bioassay).	corn	cancer	Negative	o
8125218	a	8	The sustained increase in LI in the livers of mice administered hepatocarcinogenic doses of chloroform in <e1start> corn <e1end> oil, but not for chloroform in drinking water, is evidence that chloroform-induced mouse <e2start> liver cancer <e2end> is secondary to events associated with induced cytolethality and cell proliferation.	corn	liver cancer	Negative	o
8125218	a	8	The sustained increase in LI in the livers of mice administered <e2start> hepatocarcinogenic <e2end> doses of chloroform in <e1start> corn <e1end> oil, but not for chloroform in drinking water, is evidence that chloroform-induced mouse liver cancer is secondary to events associated with induced cytolethality and cell proliferation.	corn	hepatocarcinogenic	Negative	o
8183725	t	0	Preventive action of <e1start> garlic <e1end> on aflatoxin B1-induced <e2start> carcinogenesis <e2end> in the toad Bufo regularis.	garlic	carcinogenesis	Treatment_of_disease	o
8183725	a	0	The action of fresh minced <e1start> garlic <e1end> and garlic oil on aflatoxin B1- (AFB1) induced <e2start> carcinogenesis <e2end> in the toad Bufo regularis was studied.	garlic	carcinogenesis	Negative	o
8183725	a	0	The action of fresh minced garlic and <e1start> garlic <e1end> oil on aflatoxin B1- (AFB1) induced <e2start> carcinogenesis <e2end> in the toad Bufo regularis was studied.	garlic	carcinogenesis	Negative	o
8183725	a	2	Animals given AFB1 together with fresh <e1start> garlic <e1end> or garlic oil showed a significant reduction in <e2start> tumor <e2end> incidence.	garlic	tumor	Treatment_of_disease	o
8183725	a	2	Animals given AFB1 together with fresh garlic or <e1start> garlic <e1end> oil showed a significant reduction in <e2start> tumor <e2end> incidence.	garlic	tumor	Treatment_of_disease	o
8183725	a	3	The <e2start> tumor <e2end> incidences were 3% and 9% in animals given AFB1 plus <e1start> garlic <e1end> and AFB1 plus garlic oil, respectively.	garlic	tumor	Negative	o
8183725	a	3	The <e2start> tumor <e2end> incidences were 3% and 9% in animals given AFB1 plus garlic and AFB1 plus <e1start> garlic <e1end> oil, respectively.	garlic	tumor	Negative	o
8183725	a	4	In all three groups, the <e2start> tumors <e2end> were located in the liver (hepatocellular carcinomas), in addition to the kidney in animals treated with AFB1 alone and together with <e1start> garlic <e1end>.	garlic	tumors	Negative	o
8183725	a	4	In all three groups, the tumors were located in the liver (<e2start> hepatocellular carcinomas <e2end>), in addition to the kidney in animals treated with AFB1 alone and together with <e1start> garlic <e1end>.	garlic	hepatocellular carcinomas	Negative	o
8183725	a	6	It is speculated that one or more constituents of <e1start> garlic <e1end> may be responsible for inhibition of AFB1-induced <e2start> carcinogenesis <e2end> in B. regularis.	garlic	carcinogenesis	Treatment_of_disease	o
8187074	a	0	Ten organosulfur compounds from <e1start> garlic <e1end> and onions were studied for their modifying effects on diethylnitrosamine-induced neoplasia of liver in male F344 rats using the medium-term bioassay system of Ito based on the two-step model of <e2start> hepatocarcinogenesis <e2end>.	garlic	hepatocarcinogenesis	Negative	o
8187074	a	0	Ten organosulfur compounds from <e1start> garlic <e1end> and onions were studied for their modifying effects on diethylnitrosamine-induced <e2start> neoplasia of liver <e2end> in male F344 rats using the medium-term bioassay system of Ito based on the two-step model of hepatocarcinogenesis.	garlic	neoplasia of liver	Negative	o
8187074	a	0	Ten organosulfur compounds from garlic and <e1start> onions <e1end> were studied for their modifying effects on diethylnitrosamine-induced neoplasia of liver in male F344 rats using the medium-term bioassay system of Ito based on the two-step model of <e2start> hepatocarcinogenesis <e2end>.	onions	hepatocarcinogenesis	Negative	o
8187074	a	0	Ten organosulfur compounds from garlic and <e1start> onions <e1end> were studied for their modifying effects on diethylnitrosamine-induced <e2start> neoplasia of liver <e2end> in male F344 rats using the medium-term bioassay system of Ito based on the two-step model of hepatocarcinogenesis.	onions	neoplasia of liver	Negative	o
8187074	a	9	In evaluating relationships between diet and <e2start> cancer <e2end>, it is appropriate to consider not only the possible protective role of <e1start> garlic <e1end> and onions but also their enhancing effects.	garlic	cancer	Treatment_of_disease	o
8187074	a	9	In evaluating relationships between diet and <e2start> cancer <e2end>, it is appropriate to consider not only the possible protective role of garlic and <e1start> onions <e1end> but also their enhancing effects.	onions	cancer	Treatment_of_disease	o
8187734	a	0	We examined the risk of obstructive <e2start> respiratory disease <e2end> associated with <e1start> tobacco <e1end> smoke in indoor air, independent of active smoking, ambient air pollution, and some of the other sources of residential indoor air pollution.	tobacco	respiratory disease	Negative	o
8210262	a	6	The majority of all sixth grade students surveyed were aware of the health risks of smokeless <e1start> tobacco <e1end> use in that it is an increased risk for <e2start> cancer <e2end>.	tobacco	cancer	Cause_of_disease	o
8357273	a	0	Alcohol and <e1start> tobacco <e1end> habits have been identified as strong risk factors for <e2start> esophageal cancer <e2end>.	tobacco	esophageal cancer	Cause_of_disease	o
8391063	a	1	This study examined whether they may prevent the occurrence of upper aerodigestive cancer in subjects heavily exposed to <e1start> tobacco <e1end> smoking, such as patients already cured of an early-stage <e2start> lung cancer <e2end>.	tobacco	lung cancer	Negative	o
8391063	a	1	This study examined whether they may prevent the occurrence of upper <e2start> aerodigestive cancer <e2end> in subjects heavily exposed to <e1start> tobacco <e1end> smoking, such as patients already cured of an early-stage lung cancer.	tobacco	aerodigestive cancer	Negative	o
8391063	a	8	CONCLUSION: Daily oral administration of high-dose vitamin A is effective in reducing the number of new primary <e2start> tumors <e2end> related to <e1start> tobacco <e1end> consumption and may improve the disease-free interval in patients curatively resected for stage I lung cancer.	tobacco	tumors	Cause_of_disease	o
8391063	a	8	CONCLUSION: Daily oral administration of high-dose vitamin A is effective in reducing the number of new primary tumors related to <e1start> tobacco <e1end> consumption and may improve the disease-free interval in patients curatively resected for stage I <e2start> lung cancer <e2end>.	tobacco	lung cancer	Negative	o
8415125	a	0	Here we report that genistein, a <e1start> soybean <e1end> isoflavone, strongly inhibits <e2start> tumor <e2end> promoter-induced H2O2 formation both in vivo and in vitro.	soybean	tumor	Treatment_of_disease	o
8439494	t	0	<e1start> Garlic <e1end> and its significance for the prevention of <e2start> cancer <e2end> in humans: a critical view.	Garlic	cancer	Treatment_of_disease	o
8439494	a	0	Recently published results of epidemiologic case-control studies in China and Italy on <e2start> gastric carcinoma <e2end> in relation to diet suggest that consuming <e1start> garlic <e1end> may reduce the risk of gastric cancer.	garlic	gastric carcinoma	Treatment_of_disease	x
8439494	a	0	Recently published results of epidemiologic case-control studies in China and Italy on gastric carcinoma in relation to diet suggest that consuming <e1start> garlic <e1end> may reduce the risk of <e2start> gastric cancer <e2end>.	garlic	gastric cancer	Treatment_of_disease	o
8439494	a	1	Chemical constituents of <e1start> garlic <e1end> have been tested for their inhibiting effect on <e2start> carcinogenesis <e2end>, using in vitro and in vivo models.	garlic	carcinogenesis	Negative	o
8439494	a	2	In most experiments inhibition of <e2start> tumour <e2end> growth was established using fresh <e1start> garlic <e1end> extract, garlic compounds or synthetically prepared analogs.	garlic	tumour	Treatment_of_disease	o
8439494	a	2	In most experiments inhibition of <e2start> tumour <e2end> growth was established using fresh garlic extract, <e1start> garlic <e1end> compounds or synthetically prepared analogs.	garlic	tumour	Treatment_of_disease	o
8439494	a	3	In this review the strengths and weaknesses of the experiments are discussed and the outcomes are evaluated to assess the possible significance of <e1start> garlic <e1end> or garlic compounds for the prevention of <e2start> cancer <e2end> in humans.	garlic	cancer	Negative	o
8439494	a	3	In this review the strengths and weaknesses of the experiments are discussed and the outcomes are evaluated to assess the possible significance of garlic or <e1start> garlic <e1end> compounds for the prevention of <e2start> cancer <e2end> in humans.	garlic	cancer	Negative	o
8439494	a	5	However, the available evidence warrants further research into the possible role of <e1start> garlic <e1end> in the prevention of <e2start> cancer <e2end> in humans.	garlic	cancer	Treatment_of_disease	o
8537983	t	0	Consumption of <e1start> black tea <e1end> and <e2start> cancer <e2end> risk: a prospective cohort study.	black tea	cancer	Negative	o
8537983	a	3	Despite indications from experimental studies that <e1start> tea <e1end> may protect against <e2start> cancer <e2end>, epidemiologic evidence has been inconclusive.	tea	cancer	Treatment_of_disease	o
8537983	a	4	PURPOSE: The association between <e1start> black tea <e1end> consumption and the subsequent risk of stomach, colorectal, lung, and <e2start> breast cancers <e2end> was investigated in The Netherlands Cohort Study on Diet and Cancer among 58,279 men and 62,573 women aged 55-69 years.	black tea	breast cancers	Negative	o
8537983	a	4	PURPOSE: The association between <e1start> black tea <e1end> consumption and the subsequent risk of <e2start> stomach, colorectal, lung, and breast cancers <e2end> was investigated in The Netherlands Cohort Study on Diet and Cancer among 58,279 men and 62,573 women aged 55-69 years.	black tea	stomach, colorectal, lung, and breast cancers	Negative	o
8537983	a	4	PURPOSE: The association between <e1start> black tea <e1end> consumption and the subsequent risk of stomach, <e2start> colorectal, lung, and breast cancers <e2end> was investigated in The Netherlands Cohort Study on Diet and Cancer among 58,279 men and 62,573 women aged 55-69 years.	black tea	colorectal, lung, and breast cancers	Negative	o
8537983	a	4	PURPOSE: The association between <e1start> black tea <e1end> consumption and the subsequent risk of stomach, colorectal, <e2start> lung, and breast cancers <e2end> was investigated in The Netherlands Cohort Study on Diet and Cancer among 58,279 men and 62,573 women aged 55-69 years.	black tea	lung, and breast cancers	Negative	o
8537983	a	8	The questionnaire data of case subjects and those of a random subcohort (n = 3500) were used to calculate rate ratios (RRs) of <e2start> cancer <e2end> in categories of consumers of <e1start> black tea <e1end> compared with nonconsumers.	black tea	cancer	Negative	o
8537983	a	10	No association was observed between <e1start> tea <e1end> consumption and risk of <e2start> colorectal cancer <e2end>: The risk among tea drinkers in each consumption category was similar to that among nondrinkers.	tea	colorectal cancer	Negative	o
8537983	a	10	No association was observed between tea consumption and risk of <e2start> colorectal cancer <e2end>: The risk among <e1start> tea <e1end> drinkers in each consumption category was similar to that among nondrinkers.	tea	colorectal cancer	Negative	o
8537983	a	11	The RR of <e2start> breast cancer <e2end> among consumers of five or more cups of <e1start> tea <e1end> per day was 1.3 (95% confidence interval = 0.9-2.0); no dose-response association was observed.	tea	breast cancer	Negative	o
8537983	a	12	In age- and sex-adjusted analyses, consumption of <e1start> tea <e1end> was inversely associated with stomach (two-sided P for trend = .147) and lung (two-sided P for trend < .001) <e2start> cancers <e2end>.	tea	cancers	Negative	o
8537983	a	14	When smoking and dietary factors were taken into account, <e1start> tea <e1end> in itself did not appear to protect against <e2start> stomach and lung cancers <e2end>: The RRs in all consumption categories were close to unity.	tea	stomach and lung cancers	Negative	o
8537983	a	14	When smoking and dietary factors were taken into account, <e1start> tea <e1end> in itself did not appear to protect against stomach and <e2start> lung cancers <e2end>: The RRs in all consumption categories were close to unity.	tea	lung cancers	Negative	o
8537983	a	15	Analysis of the <e1start> tea <e1end> and cancer relationship in a subgroup that included subjects in the lowest two quintiles of consumption of vegetables and fruits also failed to reveal a protective effect of tea consumption on the risk of three <e2start> cancer <e2end> types studied (colorectal, lung, and breast cancers).	tea	cancer	Negative	o
8537983	a	15	Analysis of the <e1start> tea <e1end> and cancer relationship in a subgroup that included subjects in the lowest two quintiles of consumption of vegetables and fruits also failed to reveal a protective effect of tea consumption on the risk of three cancer types studied (colorectal, lung, and <e2start> breast cancers <e2end>).	tea	breast cancers	Negative	o
8537983	a	15	Analysis of the <e1start> tea <e1end> and <e2start> cancer <e2end> relationship in a subgroup that included subjects in the lowest two quintiles of consumption of vegetables and fruits also failed to reveal a protective effect of tea consumption on the risk of three cancer types studied (colorectal, lung, and breast cancers).	tea	cancer	Negative	o
8537983	a	15	Analysis of the <e1start> tea <e1end> and cancer relationship in a subgroup that included subjects in the lowest two quintiles of consumption of vegetables and fruits also failed to reveal a protective effect of tea consumption on the risk of three cancer types studied (<e2start> colorectal, lung, and breast cancers <e2end>).	tea	colorectal, lung, and breast cancers	Negative	o
8537983	a	15	Analysis of the <e1start> tea <e1end> and cancer relationship in a subgroup that included subjects in the lowest two quintiles of consumption of vegetables and fruits also failed to reveal a protective effect of tea consumption on the risk of three cancer types studied (colorectal, <e2start> lung, and breast cancers <e2end>).	tea	lung, and breast cancers	Negative	o
8537983	a	15	Analysis of the tea and cancer relationship in a subgroup that included subjects in the lowest two quintiles of consumption of vegetables and fruits also failed to reveal a protective effect of <e1start> tea <e1end> consumption on the risk of three <e2start> cancer <e2end> types studied (colorectal, lung, and breast cancers).	tea	cancer	Negative	o
8537983	a	15	Analysis of the tea and cancer relationship in a subgroup that included subjects in the lowest two quintiles of consumption of vegetables and fruits also failed to reveal a protective effect of <e1start> tea <e1end> consumption on the risk of three cancer types studied (colorectal, lung, and <e2start> breast cancers <e2end>).	tea	breast cancers	Negative	o
8537983	a	15	Analysis of the tea and <e2start> cancer <e2end> relationship in a subgroup that included subjects in the lowest two quintiles of consumption of vegetables and fruits also failed to reveal a protective effect of <e1start> tea <e1end> consumption on the risk of three cancer types studied (colorectal, lung, and breast cancers).	tea	cancer	Negative	o
8537983	a	15	Analysis of the tea and cancer relationship in a subgroup that included subjects in the lowest two quintiles of consumption of vegetables and fruits also failed to reveal a protective effect of <e1start> tea <e1end> consumption on the risk of three cancer types studied (<e2start> colorectal, lung, and breast cancers <e2end>).	tea	colorectal, lung, and breast cancers	Negative	o
8537983	a	15	Analysis of the tea and cancer relationship in a subgroup that included subjects in the lowest two quintiles of consumption of vegetables and fruits also failed to reveal a protective effect of <e1start> tea <e1end> consumption on the risk of three cancer types studied (colorectal, <e2start> lung, and breast cancers <e2end>).	tea	lung, and breast cancers	Negative	o
8537983	a	16	CONCLUSIONS: This investigation does not support the hypothesis that consumption of <e1start> black tea <e1end> protects against four of the major <e2start> cancers <e2end> in humans; a cancer-enhancing effect was not evident, either.	black tea	cancers	Negative	o
8537983	a	16	CONCLUSIONS: This investigation does not support the hypothesis that consumption of <e1start> black tea <e1end> protects against four of the major cancers in humans; a <e2start> cancer <e2end>-enhancing effect was not evident, either.	black tea	cancer	Negative	o
8582833	t	0	[3 different <e2start> malignancies <e2end> of the aerodigestive tract after chronic abuse of <e1start> cannabis <e1end> products].	cannabis	malignancies	Negative	o
8582833	a	0	The occurrence of multilocular <e2start> malignant tumors <e2end> in the upper aerodigestive tract in young patients with known <e1start> marijuana <e1end> abuse has been described by other authors.	marijuana	malignant tumors	Cause_of_disease	x
8582833	a	3	This case is the first reported that shows the occurrence of three separate <e2start> malignant tumors <e2end> with different histologies in the aerodigestive tract which could be related to a chronic abuse of <e1start> cannabis <e1end>.	cannabis	malignant tumors	Cause_of_disease	o
8634537	a	8	Consumption of <e1start> corn <e1end> contaminated at these high levels has been associated with a high incidence of <e2start> esophageal cancer <e2end> in these areas.	corn	esophageal cancer	Cause_of_disease	o
8664812	t	0	<e1start> Tobacco <e1end>-related <e2start> cancers <e2end> in Madras, India.	Tobacco	cancers	Cause_of_disease	o
8664812	a	1	<e1start> Tobacco <e1end>-related <e2start> cancer <e2end> (TRC) cases constitute 48.2% in men and 20.1% in women of the total cancers seen in India per year.	Tobacco	cancer	Cause_of_disease	o
8664812	a	1	<e1start> Tobacco <e1end>-related cancer (TRC) cases constitute 48.2% in men and 20.1% in women of the total <e2start> cancers <e2end> seen in India per year.	Tobacco	cancers	Negative	o
8710689	a	2	The feeding of the Lactobacillus GG before and during carcinogen treatment resulted in a significant decrease in the incidence of <e2start> colon tumors <e2end> and the number of small intestinal and colon tumors per tumor-bearing animal for rats fed a 20% <e1start> corn <e1end> oil diet.	corn	colon tumors	Negative	o
8710689	a	2	The feeding of the Lactobacillus GG before and during carcinogen treatment resulted in a significant decrease in the incidence of colon tumors and the number of small intestinal and colon tumors per <e2start> tumor <e2end>-bearing animal for rats fed a 20% <e1start> corn <e1end> oil diet.	corn	tumor	Negative	o
8710689	a	2	The feeding of the Lactobacillus GG before and during carcinogen treatment resulted in a significant decrease in the incidence of colon tumors and the number of small intestinal and <e2start> colon tumors <e2end> per tumor-bearing animal for rats fed a 20% <e1start> corn <e1end> oil diet.	corn	colon tumors	Negative	o
8710689	a	4	Animals fed a 5% <e1start> corn <e1end> oil diet had a lower <e2start> tumor <e2end> incidence and number of tumors resulting from the decrease in dietary fat; in addition the feeding of Lactobacillus GG before the carcinogen challenge resulted in a lower incidence of colon tumors.	corn	tumor	Treatment_of_disease	o
8710689	a	4	Animals fed a 5% <e1start> corn <e1end> oil diet had a lower tumor incidence and number of tumors resulting from the decrease in dietary fat; in addition the feeding of Lactobacillus GG before the carcinogen challenge resulted in a lower incidence of <e2start> colon tumors <e2end>.	corn	colon tumors	Negative	o
8710689	a	4	Animals fed a 5% <e1start> corn <e1end> oil diet had a lower tumor incidence and number of <e2start> tumors <e2end> resulting from the decrease in dietary fat; in addition the feeding of Lactobacillus GG before the carcinogen challenge resulted in a lower incidence of colon tumors.	corn	tumors	Treatment_of_disease	o
8729670	t	0	The importance of the <e1start> pecan <e1end> tree pollen in <e2start> allergic <e2end> manifestations.	pecan	allergic	Cause_of_disease	x
8729670	a	2	OBJECTIVE: To study the role of <e1start> pecan <e1end> tree pollen in the development of <e2start> allergy <e2end>.	pecan	allergy	Negative	o
8729670	a	10	Of the pecan <e2start> atopics <e2end> 65.2% had clinical symptoms coinciding only with the <e1start> pecan <e1end> pollen season and an additional 10.9% had perennial symptoms.	pecan	atopics	Cause_of_disease	x
8729670	a	11	CONCLUSION: <e1start> Pecan <e1end> tree releases highly allergenic pollen grains, which are correlated to the incidence of <e2start> hay fever <e2end> in the exposed population.	Pecan	hay fever	Cause_of_disease	o
8729670	a	13	In children, the <e1start> pecan <e1end> tree constitutes a possible etiologic agent for the development of <e2start> asthma <e2end>.	pecan	asthma	Cause_of_disease	o
8805113	t	0	[Effectiveness of Oleum <e1start> menthae piperitae <e1end> and paracetamol in therapy of <e2start> headache <e2end> of the tension type].	menthae piperitae	headache	Treatment_of_disease	o
8805113	a	0	The effect of a locally applied <e1start> peppermint <e1end> oil preparation on <e2start> tension-type headache <e2end> was examined in the design of a randomized, placebo-controlled double-blind crossover study for the first time.	peppermint	tension-type headache	Negative	o
8805113	a	6	Each <e2start> headache <e2end> attack was treated by the application of 2 capsules of the oral medication (1,000 mg of acetaminophen or placebo) and the cutaneous application of the oil preparation (<e1start> peppermint <e1end> oil or placebo solution).	peppermint	headache	Negative	o
8805113	a	9	Compared to the application of placebo, a 10% <e1start> peppermint <e1end> oil in ethanol solution significantly reduced the clinical <e2start> headache <e2end> intensity already after 15 minutes (p < 0.01).	peppermint	headache	Treatment_of_disease	o
8805113	a	15	This controlled study showed for the first time that a 10% <e1start> peppermint <e1end> oil in ethanol solution efficiently alleviates <e2start> tension-type headache <e2end>.	peppermint	tension-type headache	Treatment_of_disease	o
8824512	t	0	Effect on an aqueous extract of selenium-enriched <e1start> garlic <e1end> on in vitro markers and in vivo efficacy in <e2start> cancer <e2end> prevention.	garlic	cancer	Treatment_of_disease	o
8824512	a	0	Previous work has shown that the efficacy of <e2start> cancer <e2end> prevention by selenium-enriched <e1start> garlic <e1end> (Se-garlic) is primarily dependent on the action of selenium.	garlic	cancer	Treatment_of_disease	o
8824512	a	0	Previous work has shown that the efficacy of <e2start> cancer <e2end> prevention by selenium-enriched garlic (Se-<e1start> garlic <e1end>) is primarily dependent on the action of selenium.	garlic	cancer	Treatment_of_disease	o
8824512	a	7	The chemopreventive efficacy of the two <e1start> garlic <e1end> extracts was also investigated in the rat methylnitrosourea mammary <e2start> tumor <e2end> model.	garlic	tumor	Treatment_of_disease	o
8824512	a	9	Significant <e2start> cancer <e2end> protection was observed with treatment by the Se-<e1start> garlic <e1end> extract (at 3 p.p.m.	garlic	cancer	Treatment_of_disease	o
8865119	a	1	Data from a large, hospital-based case-control study are used to examine the association of smoking-related risk factors (amount smoked, filter status, mentholation, and differences in smoking habits between blacks and whites) and selected factors other than smoking (environmental <e1start> tobacco <e1end> smoke, previous primary <e2start> cancer <e2end> and radiotherapy, reproductive and endocri…	tobacco	cancer	Negative	o
8865119	a	1	Data from a large, hospital-based case-control study are used to examine the association of smoking-related risk factors (amount smoked, filter status, mentholation, and differences in smoking habits between blacks and whites) and selected factors other than smoking (environmental <e1start> tobacco <e1end> smoke, previous primary cancer and radiotherapy, reproductive and endocrine factors, and bo…	tobacco	lung cancer	Negative	o
8865119	a	3	In blacks and whites of both sexes, odds ratios for <e2start> lung cancer <e2end> increased with increasing cumulative <e1start> tobacco <e1end> tar intake and decreased with years since quitting smoking.	tobacco	lung cancer	Cause_of_disease	o
8865119	a	5	Exposure to environmental <e1start> tobacco <e1end> smoke generally showed little relation to <e2start> lung cancer <e2end> risk.	tobacco	lung cancer	Negative	o
8865119	a	10	In conclusion, variation in <e2start> lung cancer <e2end> rates between populations may be due to: (1) differences in effective exposure to <e1start> tobacco <e1end> smoke carcinogens; (2) differences in factors which modify the effect of tobacco smoke, including differences in host susceptibility and metabolism of carcinogens, or (3) differences in exposure to other independent risk factors for …	tobacco	lung cancer	Negative	o
8865119	a	10	In conclusion, variation in lung cancer rates between populations may be due to: (1) differences in effective exposure to <e1start> tobacco <e1end> smoke carcinogens; (2) differences in factors which modify the effect of tobacco smoke, including differences in host susceptibility and metabolism of carcinogens, or (3) differences in exposure to other independent risk factors for <e2start> lung can…	tobacco	lung cancer	Negative	o
8865119	a	10	In conclusion, variation in <e2start> lung cancer <e2end> rates between populations may be due to: (1) differences in effective exposure to tobacco smoke carcinogens; (2) differences in factors which modify the effect of <e1start> tobacco <e1end> smoke, including differences in host susceptibility and metabolism of carcinogens, or (3) differences in exposure to other independent risk factors for …	tobacco	lung cancer	Negative	o
8865119	a	10	In conclusion, variation in lung cancer rates between populations may be due to: (1) differences in effective exposure to tobacco smoke carcinogens; (2) differences in factors which modify the effect of <e1start> tobacco <e1end> smoke, including differences in host susceptibility and metabolism of carcinogens, or (3) differences in exposure to other independent risk factors for <e2start> lung can…	tobacco	lung cancer	Negative	o
8983097	a	9	The overall findings of this study suggest that EPPL is a valuable indicator of lung cancer risk and that exposure to environmental <e1start> tobacco <e1end> smoke is associated with higher EPPL levels and therefore with higher <e2start> lung cancer <e2end> risk.	tobacco	lung cancer	Cause_of_disease	x
8983097	a	9	The overall findings of this study suggest that EPPL is a valuable indicator of <e2start> lung cancer <e2end> risk and that exposure to environmental <e1start> tobacco <e1end> smoke is associated with higher EPPL levels and therefore with higher lung cancer risk.	tobacco	lung cancer	Negative	o
9060235	a	0	In a tribal village in Kerala, India, local volunteers were trained to work in a programme for the primary prevention of <e1start> tobacco <e1end>-related <e2start> cancers <e2end> and the secondary prevention of common cancers.	tobacco	cancers	Cause_of_disease	o
9060235	a	0	In a tribal village in Kerala, India, local volunteers were trained to work in a programme for the primary prevention of <e1start> tobacco <e1end>-related cancers and the secondary prevention of common <e2start> cancers <e2end>.	tobacco	cancers	Negative	o
9060235	a	1	They gathered data on the use of <e1start> tobacco <e1end> and alcohol in a population of some 19,000 people, and identified one or more warning signals of <e2start> cancer <e2end> in 430 persons, who were subsequently examined by physicians.	tobacco	cancer	Negative	o
9091843	t	0	[<e1start> Sabal serrulata <e1end> extract in the management of symptoms of <e2start> prostatic hypertrophy <e2end>].	Sabal serrulata	prostatic hypertrophy	Treatment_of_disease	o
9091843	a	0	The effectiveness of <e1start> Sabal serrulata <e1end> (dwarf palm) extract was evaluated in the treatment of 38 patients with symptomatic <e2start> prostatic hyperplasia <e2end>.	Sabal serrulata	prostatic hyperplasia	Negative	o
9091843	a	0	The effectiveness of Sabal serrulata (<e1start> dwarf palm <e1end>) extract was evaluated in the treatment of 38 patients with symptomatic <e2start> prostatic hyperplasia <e2end>.	dwarf palm	prostatic hyperplasia	Negative	o
9091843	a	7	On the basis of their favorable experience the authors recommend the administration of <e1start> Sabal serrulata <e1end> extract in the treatment of patients with mild or moderate symptoms of <e2start> prostatic hyperplasia <e2end>.	Sabal serrulata	prostatic hyperplasia	Treatment_of_disease	o
9121937	a	2	The incidence of <e2start> stomach cancer <e2end> is lower in individuals and populations with high <e1start> Allium <e1end> vegetable intakes.	Allium	stomach cancer	Treatment_of_disease	o
9121937	a	5	As part of our study of the role of <e1start> Allium <e1end> vegetable intake on <e2start> cancer <e2end> prevention, we wished to investigate its antimicrobial activity against H. pylori.	Allium	cancer	Negative	o
9121937	a	10	It is plausible that the sensitivity of H. pylori to <e1start> garlic <e1end> extract at such low concentration may be related to the reported lower risk of <e2start> stomach cancer <e2end> in those with a high Allium vegetable intake.	garlic	stomach cancer	Treatment_of_disease	o
9121937	a	10	It is plausible that the sensitivity of H. pylori to garlic extract at such low concentration may be related to the reported lower risk of <e2start> stomach cancer <e2end> in those with a high <e1start> Allium <e1end> vegetable intake.	Allium	stomach cancer	Negative	o
9350033	t	0	Influence of dietary capsaicin and <e1start> onion <e1end> on the <e2start> metabolic abnormalities <e2end> associated with streptozotocin induced diabetes mellitus.	onion	metabolic abnormalities	Negative	o
9350033	t	0	Influence of dietary capsaicin and <e1start> onion <e1end> on the metabolic abnormalities associated with streptozotocin induced <e2start> diabetes mellitus <e2end>.	onion	diabetes mellitus	Negative	o
9350033	a	0	Effect of feeding 15 mg% capsaicin diet or 3% freeze dried <e1start> onion <e1end> powder containing diet were examined in albino rats rendered <e2start> diabetic <e2end> with streptozotocin injection.	onion	diabetic	Negative	o
9350033	a	1	<e2start> Diabetic <e2end> rats maintained on <e1start> onion <e1end> diet for 8 weeks excreted comparatively less amounts of albumin, urea, creatinine and inorganic phosphorus.	onion	Diabetic	Treatment_of_disease	x
9350033	a	2	Dietary <e1start> onion <e1end> also partially reversed the abnormalities in plasma albumin, urea, creatinine and inorganic phosphorus in <e2start> diabetic <e2end> animals.	onion	diabetic	Treatment_of_disease	x
9350033	a	3	<e1start> Onion <e1end> also produced a significant reduction in <e2start> hyperglycemic <e2end> status of diabetic animals.	Onion	hyperglycemic	Treatment_of_disease	o
9350033	a	4	<e2start> Diabetic <e2end> rats maintained on <e1start> onion <e1end> diet had a lowered relative liver weight at the end of the study compared to diabetic control group.	onion	Diabetic	Treatment_of_disease	x
9350033	a	4	Diabetic rats maintained on <e1start> onion <e1end> diet had a lowered relative liver weight at the end of the study compared to <e2start> diabetic <e2end> control group.	onion	diabetic	Negative	o
9350033	a	5	<e2start> Diabetic <e2end> rats fed <e1start> onion <e1end> diet also exhibited lowered lipid peroxides in circulation and in urine when compared to diabetic control group.	onion	Diabetic	Treatment_of_disease	x
9350033	a	5	Diabetic rats fed <e1start> onion <e1end> diet also exhibited lowered lipid peroxides in circulation and in urine when compared to <e2start> diabetic <e2end> control group.	onion	diabetic	Negative	o
9350033	a	6	Blood cholesterol was lowered significantly by dietary <e1start> onion <e1end> in <e2start> diabetic <e2end> animals.	onion	diabetic	Treatment_of_disease	x
9350033	a	9	Hepatic cholesterol, triglycerides, phospholipids which were elevated under <e2start> diabetic <e2end> condition were countered significantly by dietary <e1start> onion <e1end>.	onion	diabetic	Treatment_of_disease	x
9350033	a	11	Thus, the study reveals that <e1start> onion <e1end> feeding improves the metabolic status in <e2start> diabetic <e2end> condition, probably because of its hypoglycemic as well as hypocholesterolemic effect.	onion	diabetic	Treatment_of_disease	o
9350033	a	11	Thus, the study reveals that <e1start> onion <e1end> feeding improves the metabolic status in diabetic condition, probably because of its <e2start> hypoglycemic <e2end> as well as hypocholesterolemic effect.	onion	hypoglycemic	Negative	o
9350033	a	11	Thus, the study reveals that <e1start> onion <e1end> feeding improves the metabolic status in diabetic condition, probably because of its hypoglycemic as well as <e2start> hypocholesterolemic <e2end> effect.	onion	hypocholesterolemic	Negative	o
9464471	t	0	<e1start> Garlic <e1end> prevents <e2start> hypertension <e2end> induced by chronic inhibition of nitric oxide synthesis.	Garlic	hypertension	Treatment_of_disease	o
9464471	a	0	It has been reported that <e1start> garlic <e1end> activates nitric oxide synthase in vitro and that chronic inhibition of nitric oxide (NO) synthesis by N omega-nitro-L-arginine-methyl-ester (L-NAME) induces <e2start> arterial hypertension <e2end> in rats.	garlic	arterial hypertension	Treatment_of_disease	x
9464471	a	4	It was found that L-NAME induced <e2start> arterial hypertension <e2end> on weeks 1-4 in control rats but not in <e1start> garlic <e1end>-fed rats, whose blood pressure remained essentially as the basal values.	garlic	arterial hypertension	Treatment_of_disease	x
9464471	a	7	It was concluded that <e1start> garlic <e1end> blocks the L-NAME-induced <e2start> hypertension <e2end> by antagonizing in vivo the inhibitory effect of L-NAME on NO production.	garlic	hypertension	Treatment_of_disease	o
9504287	a	0	We studied whether common shared environmental or behavioral risk factors, other than <e1start> tobacco <e1end> smoking, underlie both <e2start> atherosclerotic diseases <e2end> and cancer.	tobacco	atherosclerotic diseases	Negative	o
9504287	a	0	We studied whether common shared environmental or behavioral risk factors, other than <e1start> tobacco <e1end> smoking, underlie both atherosclerotic diseases and <e2start> cancer <e2end>.	tobacco	cancer	Negative	o
9504287	a	3	There was no consistent excess over the expected figures for any of the categories of <e2start> cancer <e2end> not related to <e1start> tobacco <e1end> smoking.	tobacco	cancer	Negative	o
9504287	a	5	We found a moderate increase in the risk for <e1start> tobacco <e1end>-related cancers, which was strongest for patients with early onset of acute <e2start> myocardial infarct <e2end> and for female patients.	tobacco	myocardial infarct	Cause_of_disease	x
9504287	a	5	We found a moderate increase in the risk for <e1start> tobacco <e1end>-related <e2start> cancers <e2end>, which was strongest for patients with early onset of acute myocardial infarct and for female patients.	tobacco	cancers	Cause_of_disease	o
9536163	a	8	An excess risk of dying of lung cancer and <e2start> heart diseases <e2end> probably reflects a high <e1start> tobacco <e1end> consumption.	tobacco	heart diseases	Cause_of_disease	o
9536163	a	8	An excess risk of dying of <e2start> lung cancer <e2end> and heart diseases probably reflects a high <e1start> tobacco <e1end> consumption.	tobacco	lung cancer	Cause_of_disease	o
9605207	a	0	Epidemiologic and clinical studies suggest that <e1start> tomato <e1end> consumption may reduce the risk of <e2start> cancer <e2end>.	tomato	cancer	Treatment_of_disease	o
9605207	a	1	Lycopene, a hydrocarbon carotenoid, is the major carotenoid in tomatoes and, as a potent singlet oxygen quencher, has been considered by some to be the biologically active agent responsible for the reduction of <e2start> cancer <e2end> risk associated with <e1start> tomato <e1end> consumption.	tomato	cancer	Treatment_of_disease	o
9605207	a	1	Lycopene, a hydrocarbon carotenoid, is the major carotenoid in <e1start> tomatoes <e1end> and, as a potent singlet oxygen quencher, has been considered by some to be the biologically active agent responsible for the reduction of <e2start> cancer <e2end> risk associated with tomato consumption.	tomatoes	cancer	Negative	o
9625398	a	3	OBJECTIVE: To determine the lipid-lowering effect of <e1start> garlic <e1end> powder tablets in patients with <e2start> hypercholesterolemia <e2end>.	garlic	hypercholesterolemia	Negative	o
9625398	a	12	CONCLUSION: <e1start> Garlic <e1end> powder (900 mg/d) treatment for 12 weeks was ineffective in lowering cholesterol levels in patients with <e2start> hypercholesterolemia <e2end>.	Garlic	hypercholesterolemia	Negative	o
9806160	t	0	The effects of phenethyl isothiocyanate, N-acetylcysteine and <e1start> green tea <e1end> on tobacco smoke-induced <e2start> lung tumors <e2end> in strain A/J mice.	green tea	lung tumors	Negative	o
9806160	t	0	The effects of phenethyl isothiocyanate, N-acetylcysteine and green tea on <e1start> tobacco <e1end> smoke-induced <e2start> lung tumors <e2end> in strain A/J mice.	tobacco	lung tumors	Cause_of_disease	o
9806160	a	6	Exposure to <e1start> tobacco <e1end> smoke increased lung tumor multiplicity to 1.1-1.6 <e2start> tumors <e2end>/lung, significantly higher than control values (0.5-1.0 tumors/lung).	tobacco	tumors	Cause_of_disease	o
9806160	a	6	Exposure to <e1start> tobacco <e1end> smoke increased lung tumor multiplicity to 1.1-1.6 tumors/lung, significantly higher than control values (0.5-1.0 <e2start> tumors <e2end>/lung).	tobacco	tumors	Negative	o
9806160	a	6	Exposure to <e1start> tobacco <e1end> smoke increased <e2start> lung tumor <e2end> multiplicity to 1.1-1.6 tumors/lung, significantly higher than control values (0.5-1.0 tumors/lung).	tobacco	lung tumor	Cause_of_disease	o
9806160	a	8	In positive control experiments, PEITC significantly reduced both <e2start> lung tumor <e2end> multiplicity and incidence in mice treated with the <e1start> tobacco <e1end> smoke-specific carcinogen 4-(methylnitrosamino)-1-(3-pyridyl)-1-butanone (NNK).	tobacco	lung tumor	Negative	o
9806160	a	10	<e1start> Green tea <e1end> extract did not reduce <e2start> lung tumor <e2end> multiplicity in animals treated with a single dose of NNK.	Green tea	lung tumor	Negative	o
9823823	t	0	The efficacy of <e1start> Ginkgo biloba <e1end> on cognitive function in <e2start> Alzheimer disease <e2end>.	Ginkgo biloba	Alzheimer disease	Treatment_of_disease	o
9823823	a	0	OBJECTIVE: To determine the effect of treatment with <e1start> Ginkgo biloba <e1end> extract on objective measures of cognitive function in patients with Alzheimer disease (<e2start> AD <e2end>) based on formal review of the current literature.	Ginkgo biloba	AD	Negative	o
9823823	a	0	OBJECTIVE: To determine the effect of treatment with <e1start> Ginkgo biloba <e1end> extract on objective measures of cognitive function in patients with <e2start> Alzheimer disease <e2end> (AD) based on formal review of the current literature.	Ginkgo biloba	Alzheimer disease	Negative	o
9823823	a	1	METHODS: An attempt was made to identify all English and non-English-language articles in which <e1start> G. biloba <e1end> extract was given to subjects with <e2start> dementia <e2end> or cognitive impairment.	G. biloba	dementia	Negative	o
9823823	a	1	METHODS: An attempt was made to identify all English and non-English-language articles in which <e1start> G. biloba <e1end> extract was given to subjects with dementia or <e2start> cognitive impairment <e2end>.	G. biloba	cognitive impairment	Negative	o
9823823	a	2	Inclusion criteria for the meta-analysis were (1) sufficiently characterized patients such that it was clearly stated there was a diagnosis of <e2start> AD <e2end> by either Diagnostic and Statistical Manual of Mental Disorders, Revised Third Edition, or National Institute of Neurological Disorders and Stroke-Alzheimer's Disease and Related Disorders Association criteria, or there was enough clin…	ginkgo	AD	Negative	o
9823823	a	2	Inclusion criteria for the meta-analysis were (1) sufficiently characterized patients such that it was clearly stated there was a diagnosis of AD by either Diagnostic and Statistical Manual of <e2start> Mental Disorders <e2end>, Revised Third Edition, or National Institute of Neurological Disorders and Stroke-Alzheimer's Disease and Related Disorders Association criteria, or there was enough clin…	ginkgo	Mental Disorders	Negative	o
9823823	a	2	Inclusion criteria for the meta-analysis were (1) sufficiently characterized patients such that it was clearly stated there was a diagnosis of AD by either Diagnostic and Statistical Manual of Mental Disorders, Revised Third Edition, or National Institute of <e2start> Neurological Disorders <e2end> and Stroke-Alzheimer's Disease and Related Disorders Association criteria, or there was enough clin…	ginkgo	Neurological Disorders	Negative	o
9823823	a	2	Inclusion criteria for the meta-analysis were (1) sufficiently characterized patients such that it was clearly stated there was a diagnosis of AD by either Diagnostic and Statistical Manual of Mental Disorders, Revised Third Edition, or National Institute of Neurological Disorders and <e2start> Stroke-Alzheimer's Disease <e2end> and Related Disorders Association criteria, or there was enough clin…	ginkgo	Stroke-Alzheimer's Disease	Negative	o
9823823	a	2	Inclusion criteria for the meta-analysis were (1) sufficiently characterized patients such that it was clearly stated there was a diagnosis of AD by either Diagnostic and Statistical Manual of Mental Disorders, Revised Third Edition, or National Institute of Neurological Disorders and Stroke-Alzheimer's Disease and Related Disorders Association criteria, or there was enough clinical detail to det…	ginkgo	neurologic disease	Negative	o
9823823	a	2	Inclusion criteria for the meta-analysis were (1) sufficiently characterized patients such that it was clearly stated there was a diagnosis of AD by either Diagnostic and Statistical Manual of Mental Disorders, Revised Third Edition, or National Institute of Neurological Disorders and Stroke-Alzheimer's Disease and Related Disorders Association criteria, or there was enough clinical detail to det…	ginkgo	depression	Negative	o
9823823	a	8	CONCLUSIONS: Based on a quantitative analysis of the literature there is a small but significant effect of 3- to 6-month treatment with 120 to 240 mg of <e1start> G. biloba <e1end> extract on objective measures of cognitive function in <e2start> AD <e2end>.	G. biloba	AD	Treatment_of_disease	x
9823823	a	12	Additional research will be needed to define which ingredients in the <e1start> ginkgo <e1end> extract are producing its effect in individuals with <e2start> AD <e2end>.	ginkgo	AD	Treatment_of_disease	x
10485439	t	0	<e1start> Wheat <e1end> bran decreases aberrant crypt foci, preserves normal proliferation, and increases intraluminal butyrate levels in experimental <e2start> colon cancer <e2end>.	Wheat	colon cancer	Treatment_of_disease	x
10485439	t	0	<e1start> Wheat <e1end> bran decreases <e2start> aberrant crypt foci <e2end>, preserves normal proliferation, and increases intraluminal butyrate levels in experimental colon cancer.	Wheat	aberrant crypt foci	Treatment_of_disease	o
10485439	a	0	BACKGROUND: Dietary <e1start> wheat <e1end> bran protects against <e2start> colon cancer <e2end>, but the mechanism(s) of this effect is not known.	wheat	colon cancer	Treatment_of_disease	o
10485439	a	1	Butyrate, produced by colonic bacterial fermentation of dietary polysaccharides, such as <e1start> wheat <e1end> bran, induces apoptosis and decreases proliferation in <e2start> colon cancer <e2end> cell lines.	wheat	colon cancer	Treatment_of_disease	x
10485439	a	7	RESULTS: During <e2start> tumor <e2end> initiation, <e1start> wheat <e1end> bran produced greater apoptosis (p = .01), a trend toward less proliferation, and preserved the normal zone of proliferation (p = .01).	wheat	tumor	Treatment_of_disease	x
10485439	a	8	At <e2start> tumor <e2end> promotion, <e1start> wheat <e1end> bran decreased the number of ACF (proximal colon, p = .005; distal colon, p = .047) and maintained the normal proliferative zone.	wheat	tumor	Treatment_of_disease	x
10485439	a	8	At tumor promotion, <e1start> wheat <e1end> bran decreased the number of <e2start> ACF <e2end> (proximal colon, p = .005; distal colon, p = .047) and maintained the normal proliferative zone.	wheat	ACF	Treatment_of_disease	o
10485439	a	10	<e1start> Wheat <e1end> bran produced significantly higher fecal butyrate (p = .01; .004, .00001) levels than the fiber-free diet throughout the <e2start> tumor <e2end> promotion study.	Wheat	tumor	Negative	o
10485439	a	11	CONCLUSIONS: <e1start> Wheat <e1end> bran increased apoptosis and controlled proliferation during <e2start> tumor <e2end> initiation and resulted in decreased ACF.	Wheat	tumor	Treatment_of_disease	x
10485439	a	11	CONCLUSIONS: <e1start> Wheat <e1end> bran increased apoptosis and controlled proliferation during tumor initiation and resulted in decreased <e2start> ACF <e2end>.	Wheat	ACF	Treatment_of_disease	o
10500021	a	9	Among specific foods high in carotenoids, <e1start> broccoli <e1end> and spinach were most consistently associated with a lower risk of <e2start> cataract <e2end>.	broccoli	cataract	Treatment_of_disease	o
10500021	a	9	Among specific foods high in carotenoids, broccoli and <e1start> spinach <e1end> were most consistently associated with a lower risk of <e2start> cataract <e2end>.	spinach	cataract	Treatment_of_disease	o
10660216	t	0	Effects of <e1start> soybean <e1end> diet on the beta cells in the streptozotocin treated rats for induction of <e2start> diabetes <e2end>.	soybean	diabetes	Negative	o
10660216	a	1	In the present study, we showed that dietary <e1start> soybean <e1end> prevents induction of experimental <e2start> hyperglycemia <e2end> by retaining beta cell activity.	soybean	hyperglycemia	Treatment_of_disease	o
10660216	a	6	Moreover, a prolonged <e2start> hyperglycemia <e2end> was not observed in rats fed raw <e1start> soybean <e1end> even when this was substituted by the normal diet after streptozotocin injection.	soybean	hyperglycemia	Cause_of_disease	x
10660216	a	9	Therefore, we suggest that dietary <e1start> soybean <e1end> protected the streptozotocin-induced beta cell damage and restrained the development of <e2start> hyperglycemia <e2end> in rats.	soybean	hyperglycemia	Treatment_of_disease	o
10720168	a	0	Several epidemiologic studies have suggested a role of <e1start> tomato <e1end> products in protecting against <e2start> cancer <e2end> and chronic diseases.	tomato	cancer	Treatment_of_disease	o
10720168	a	0	Several epidemiologic studies have suggested a role of <e1start> tomato <e1end> products in protecting against cancer and <e2start> chronic diseases <e2end>.	tomato	chronic diseases	Treatment_of_disease	o
10743678	a	5	Histopathological studies of the specimens obtained from basilar arteries showed that pathological signs of <e2start> proliferative vasculopathy <e2end>, including narrowing of the vessel lumen, corrugation of the lamina elastica and subendothelial thickening, were present in all the animals in the control group, while they could not be demonstrated in the <e1start> Ginkgo biloba <e1end> group.	Ginkgo biloba	proliferative vasculopathy	Treatment_of_disease	x
10743678	a	5	Histopathological studies of the specimens obtained from basilar arteries showed that pathological signs of proliferative vasculopathy, including <e2start> narrowing of the vessel lumen <e2end>, corrugation of the lamina elastica and subendothelial thickening, were present in all the animals in the control group, while they could not be demonstrated in the <e1start> Ginkgo biloba <e1end> group.	Ginkgo biloba	narrowing of the vessel lumen	Treatment_of_disease	x
10743678	a	6	These results suggest that <e1start> Ginkgo biloba <e1end> may have a protective effect against <e2start> subarachnoid hemorrhage <e2end>-induced vasospasm and vasculopathy as a result of antioxidants.	Ginkgo biloba	subarachnoid hemorrhage	Treatment_of_disease	o
10743678	a	6	These results suggest that <e1start> Ginkgo biloba <e1end> may have a protective effect against subarachnoid hemorrhage-induced <e2start> vasospasm <e2end> and vasculopathy as a result of antioxidants.	Ginkgo biloba	vasospasm	Treatment_of_disease	o
10743678	a	6	These results suggest that <e1start> Ginkgo biloba <e1end> may have a protective effect against subarachnoid hemorrhage-induced vasospasm and <e2start> vasculopathy <e2end> as a result of antioxidants.	Ginkgo biloba	vasculopathy	Treatment_of_disease	o
10943000	a	1	<e2start> Hepatitis <e2end> was induced by the oral administration of 10% solution CCl4 in <e1start> olive <e1end> oil at a dosage of 3 ml/kg body weight every day during 7 days.	olive	Hepatitis	Negative	o
10955007	a	4	Prevalence, extent and severity of <e2start> periodontitis <e2end> as well as tooth loss and edentulism are influenced by <e1start> tobacco <e1end> consumption in a dose-dependent manner.	tobacco	periodontitis	Cause_of_disease	o
10955007	a	4	Prevalence, extent and severity of periodontitis as well as <e2start> tooth loss <e2end> and edentulism are influenced by <e1start> tobacco <e1end> consumption in a dose-dependent manner.	tobacco	tooth loss	Cause_of_disease	o
10955007	a	4	Prevalence, extent and severity of periodontitis as well as tooth loss and <e2start> edentulism <e2end> are influenced by <e1start> tobacco <e1end> consumption in a dose-dependent manner.	tobacco	edentulism	Cause_of_disease	o
10971235	t	0	The effect of unfiltered <e1start> coffee <e1end> on potential biomarkers for <e2start> colonic cancer <e2end> risk in healthy volunteers: a randomized trial.	coffee	colonic cancer	Negative	o
10971235	a	0	BACKGROUND: Epidemiologic studies suggest that <e1start> coffee <e1end> use might protect against <e2start> colorectal cancer <e2end>.	coffee	colorectal cancer	Treatment_of_disease	o
10971235	a	1	Inconsistencies as to the effect of <e1start> coffee <e1end> use and <e2start> colorectal cancer <e2end> between epidemiologic studies might be related to the type of coffee brew.	coffee	colorectal cancer	Negative	o
10971235	a	1	Inconsistencies as to the effect of coffee use and <e2start> colorectal cancer <e2end> between epidemiologic studies might be related to the type of <e1start> coffee <e1end> brew.	coffee	colorectal cancer	Negative	o
10971235	a	2	OBJECTIVE: We studied the effect of unfiltered <e1start> coffee <e1end> consumption on putative biomarkers for <e2start> colonic cancer <e2end> risk.	coffee	colonic cancer	Negative	o
11010950	t	0	<e1start> Garlic <e1end> consumption and <e2start> cancer <e2end> prevention: meta-analyses of colorectal and stomach cancers.	Garlic	cancer	Negative	o
11010950	t	0	<e1start> Garlic <e1end> consumption and cancer prevention: meta-analyses of <e2start> colorectal and stomach cancers <e2end>.	Garlic	colorectal and stomach cancers	Negative	o
11010950	t	0	<e1start> Garlic <e1end> consumption and cancer prevention: meta-analyses of colorectal and <e2start> stomach cancers <e2end>.	Garlic	stomach cancers	Negative	o
11010950	a	1	OBJECTIVE: The objective was to conduct meta-analyses of the epidemiologic literature on the association between <e1start> garlic <e1end> consumption and risk of <e2start> stomach, colon, head and neck, lung, breast, and prostate cancers <e2end>.	garlic	stomach, colon, head and neck, lung, breast, and prostate cancers	Negative	o
11010950	a	1	OBJECTIVE: The objective was to conduct meta-analyses of the epidemiologic literature on the association between <e1start> garlic <e1end> consumption and risk of stomach, colon, head and neck, lung, breast, and <e2start> prostate cancers <e2end>.	garlic	prostate cancers	Negative	o
11010950	a	1	OBJECTIVE: The objective was to conduct meta-analyses of the epidemiologic literature on the association between <e1start> garlic <e1end> consumption and risk of stomach, colon, head and neck, lung, <e2start> breast, and prostate cancers <e2end>.	garlic	breast, and prostate cancers	Negative	o
11010950	a	1	OBJECTIVE: The objective was to conduct meta-analyses of the epidemiologic literature on the association between <e1start> garlic <e1end> consumption and risk of stomach, colon, head and neck, <e2start> lung, breast, and prostate cancers <e2end>.	garlic	lung, breast, and prostate cancers	Negative	o
11010950	a	1	OBJECTIVE: The objective was to conduct meta-analyses of the epidemiologic literature on the association between <e1start> garlic <e1end> consumption and risk of stomach, colon, <e2start> head and neck, lung, breast, and prostate cancers <e2end>.	garlic	head and neck, lung, breast, and prostate cancers	Negative	o
11010950	a	1	OBJECTIVE: The objective was to conduct meta-analyses of the epidemiologic literature on the association between <e1start> garlic <e1end> consumption and risk of stomach, <e2start> colon, head and neck, lung, breast, and prostate cancers <e2end>.	garlic	colon, head and neck, lung, breast, and prostate cancers	Negative	o
11010950	a	2	DESIGN: Meta-analyses were conducted for all <e2start> cancers <e2end> mutually and separately for colorectal and stomach cancers in relation to consumption of exclusively raw <e1start> garlic <e1end>, cooked garlic, or both (RC garlic).	garlic	cancers	Negative	o
11010950	a	2	DESIGN: Meta-analyses were conducted for all cancers mutually and separately for <e2start> colorectal and stomach cancers <e2end> in relation to consumption of exclusively raw <e1start> garlic <e1end>, cooked garlic, or both (RC garlic).	garlic	colorectal and stomach cancers	Negative	o
11010950	a	2	DESIGN: Meta-analyses were conducted for all cancers mutually and separately for colorectal and <e2start> stomach cancers <e2end> in relation to consumption of exclusively raw <e1start> garlic <e1end>, cooked garlic, or both (RC garlic).	garlic	stomach cancers	Negative	o
11010950	a	2	DESIGN: Meta-analyses were conducted for all <e2start> cancers <e2end> mutually and separately for colorectal and stomach cancers in relation to consumption of exclusively raw garlic, cooked <e1start> garlic <e1end>, or both (RC garlic).	garlic	cancers	Negative	o
11010950	a	2	DESIGN: Meta-analyses were conducted for all cancers mutually and separately for <e2start> colorectal and stomach cancers <e2end> in relation to consumption of exclusively raw garlic, cooked <e1start> garlic <e1end>, or both (RC garlic).	garlic	colorectal and stomach cancers	Negative	o
11010950	a	2	DESIGN: Meta-analyses were conducted for all cancers mutually and separately for colorectal and <e2start> stomach cancers <e2end> in relation to consumption of exclusively raw garlic, cooked <e1start> garlic <e1end>, or both (RC garlic).	garlic	stomach cancers	Negative	o
11010950	a	2	DESIGN: Meta-analyses were conducted for all <e2start> cancers <e2end> mutually and separately for colorectal and stomach cancers in relation to consumption of exclusively raw garlic, cooked garlic, or both (RC <e1start> garlic <e1end>).	garlic	cancers	Negative	o
11010950	a	2	DESIGN: Meta-analyses were conducted for all cancers mutually and separately for <e2start> colorectal and stomach cancers <e2end> in relation to consumption of exclusively raw garlic, cooked garlic, or both (RC <e1start> garlic <e1end>).	garlic	colorectal and stomach cancers	Negative	o
11010950	a	2	DESIGN: Meta-analyses were conducted for all cancers mutually and separately for colorectal and <e2start> stomach cancers <e2end> in relation to consumption of exclusively raw garlic, cooked garlic, or both (RC <e1start> garlic <e1end>).	garlic	stomach cancers	Negative	o
11010950	a	3	Eighteen studies reported a relative risk estimate for RC <e1start> garlic <e1end> consumption and <e2start> cancer <e2end> risk.	garlic	cancer	Association	x
11010950	a	6	The random-effects relative risk (RR) estimate of <e2start> colorectal cancer <e2end> and RC <e1start> garlic <e1end> consumption, excluding garlic supplements, was 0.69 (95% CI: 0.55, 0.89).	garlic	colorectal cancer	Treatment_of_disease	x
11010950	a	6	The random-effects relative risk (RR) estimate of <e2start> colorectal cancer <e2end> and RC garlic consumption, excluding <e1start> garlic <e1end> supplements, was 0.69 (95% CI: 0.55, 0.89).	garlic	colorectal cancer	Negative	o
11010950	a	9	An indication of publication bias for all <e2start> cancers <e2end> combined is evident from a funnel plot of RC <e1start> garlic <e1end> consumption and cancer risk and from the results of the Begg and Mazumdar test (P: = 0.049).	garlic	cancers	Negative	o
11010950	a	9	An indication of publication bias for all cancers combined is evident from a funnel plot of RC <e1start> garlic <e1end> consumption and <e2start> cancer <e2end> risk and from the results of the Begg and Mazumdar test (P: = 0.049).	garlic	cancer	Negative	o
11010950	a	10	CONCLUSIONS: High intake of RC <e1start> garlic <e1end> may be associated with a protective effect against stomach and <e2start> colorectal cancers <e2end>.	garlic	colorectal cancers	Treatment_of_disease	o
11010950	a	10	CONCLUSIONS: High intake of RC <e1start> garlic <e1end> may be associated with a protective effect against <e2start> stomach and colorectal cancers <e2end>.	garlic	stomach and colorectal cancers	Treatment_of_disease	o
11115792	a	5	In animal models, cow's milk proteins are modestly and variably diabetogenic, <e1start> wheat <e1end> or soybean proteins in the diet cause higher rates of <e2start> autoimmune diabetes <e2end>.	wheat	autoimmune diabetes	Cause_of_disease	o
11115792	a	5	In animal models, cow's milk proteins are modestly and variably <e2start> diabetogenic <e2end>, <e1start> wheat <e1end> or soybean proteins in the diet cause higher rates of autoimmune diabetes.	wheat	diabetogenic	Negative	o
11115792	a	5	In animal models, cow's milk proteins are modestly and variably diabetogenic, wheat or <e1start> soybean <e1end> proteins in the diet cause higher rates of <e2start> autoimmune diabetes <e2end>.	soybean	autoimmune diabetes	Cause_of_disease	o
11115792	a	5	In animal models, cow's milk proteins are modestly and variably <e2start> diabetogenic <e2end>, wheat or <e1start> soybean <e1end> proteins in the diet cause higher rates of autoimmune diabetes.	soybean	diabetogenic	Negative	o
11117612	t	0	Association of <e1start> coffee <e1end> consumption with <e2start> gallbladder disease <e2end>.	coffee	gallbladder disease	Negative	o
11117612	a	0	<e1start> Coffee <e1end> consumption was recently shown to protect against symptomatic <e2start> gallbladder disease <e2end> in men.	Coffee	gallbladder disease	Treatment_of_disease	o
11117612	a	1	The authors examined the relation of ultrasound-documented <e2start> gallbladder disease <e2end> with <e1start> coffee <e1end> drinking in 13,938 adult participants in the Third National Health and Nutrition Examination Survey, 1988-1994.	coffee	gallbladder disease	Negative	o
11117612	a	2	The prevalence of total <e2start> gallbladder disease <e2end> was unrelated to <e1start> coffee <e1end> consumption in either men or women.	coffee	gallbladder disease	Negative	o
11117612	a	3	However, among women a decreased prevalence of previously diagnosed <e2start> gallbladder disease <e2end> was found with increasing <e1start> coffee <e1end> drinking (p = 0.027).	coffee	gallbladder disease	Treatment_of_disease	o
11117612	a	4	These findings do not support a protective effect of <e1start> coffee <e1end> consumption on total <e2start> gallbladder disease <e2end>, although coffee may decrease the risk of symptomatic gallstones in women.	coffee	gallbladder disease	Negative	o
11117612	a	4	These findings do not support a protective effect of <e1start> coffee <e1end> consumption on total gallbladder disease, although coffee may decrease the risk of symptomatic <e2start> gallstones <e2end> in women.	coffee	gallstones	Negative	o
11117612	a	4	These findings do not support a protective effect of coffee consumption on total <e2start> gallbladder disease <e2end>, although <e1start> coffee <e1end> may decrease the risk of symptomatic gallstones in women.	coffee	gallbladder disease	Negative	o
11117612	a	4	These findings do not support a protective effect of coffee consumption on total gallbladder disease, although <e1start> coffee <e1end> may decrease the risk of symptomatic <e2start> gallstones <e2end> in women.	coffee	gallstones	Treatment_of_disease	o
11389059	a	2	Mutational hotspots within the p53 gene, e.g., codon 157, have been identified for <e1start> tobacco <e1end>-related <e2start> lung cancer <e2end>, whereas these same mutations are found rarely in other cancers.	tobacco	lung cancer	Cause_of_disease	o
11389059	a	2	Mutational hotspots within the p53 gene, e.g., codon 157, have been identified for <e1start> tobacco <e1end>-related lung cancer, whereas these same mutations are found rarely in other <e2start> cancers <e2end>.	tobacco	cancers	Negative	o
11389059	a	4	Because limited data exist concerning the p53 mutation frequency and spectra in ex-smokers and nonsmokers, we have analyzed p53 and K-ras mutations in 126 <e2start> lung cancers <e2end> from a population-based case-control study of nonsmoking (n = 117) or ex-smoking (n = 9) women from Missouri with quantitative assessments of exposure to environmental <e1start> tobacco <e1end> smoke.	tobacco	lung cancers	Negative	o
11389059	a	10	Such comparisons provide additional evidence of genetic damage caused by <e1start> tobacco <e1end> smoke during <e2start> lung carcinogenesis <e2end>.	tobacco	lung carcinogenesis	Cause_of_disease	o
11440071	a	0	BACKGROUND: The Goals for Health project is designed to change the <e2start> cancer <e2end>-related behaviors of <e1start> tobacco <e1end> use and dietary fat and fiber consumption.	tobacco	cancer	Cause_of_disease	o
11496637	a	5	A low familial income and <e1start> tobacco <e1end> smoking were associated with wheezing, <e2start> asthma <e2end>, chronic bronchitis and emphysema.	tobacco	asthma	Association	o
11496637	a	5	A low familial income and <e1start> tobacco <e1end> smoking were associated with wheezing, asthma, chronic bronchitis and <e2start> emphysema <e2end>.	tobacco	emphysema	Association	o
11496637	a	5	A low familial income and <e1start> tobacco <e1end> smoking were associated with <e2start> wheezing <e2end>, asthma, chronic bronchitis and emphysema.	tobacco	wheezing	Association	o
11496637	a	5	A low familial income and <e1start> tobacco <e1end> smoking were associated with wheezing, asthma, chronic <e2start> bronchitis <e2end> and emphysema.	tobacco	bronchitis	Association	o
11496637	a	10	This study emphasizes the role of reducing <e1start> tobacco <e1end> smoking in the prevention of chronic <e2start> respiratory diseases <e2end>.	tobacco	respiratory diseases	Cause_of_disease	o
11577746	t	0	Suppressive effect of <e1start> coffee <e1end> on lipopolysaccharide-induced <e2start> hepatitis <e2end> in D-galactosamine-sensitized rats.	coffee	hepatitis	Treatment_of_disease	o
11577746	a	0	A <e1start> coffee <e1end> extract significantly suppressed lipopolysaccharide (LPS)-induced <e2start> hepatitis <e2end> in D-galactosamine-sensitized rats, as assessed by the plasma alanine and aspartate aminotransferase activities, when it was added to the diet (30 g/kg) and fed to rats for 14 days.	coffee	hepatitis	Treatment_of_disease	o
11577746	a	2	The <e1start> coffee <e1end> extract suppressed LPS-induced <e2start> hepatitis <e2end> when singly force-fed (1.2 g/kg) 1.5 h prior to the injection of the drugs, whereas a decaffeinated coffee extract had no significant effect.	coffee	hepatitis	Treatment_of_disease	o
11577746	a	2	The coffee extract suppressed LPS-induced <e2start> hepatitis <e2end> when singly force-fed (1.2 g/kg) 1.5 h prior to the injection of the drugs, whereas a decaffeinated <e1start> coffee <e1end> extract had no significant effect.	coffee	hepatitis	Negative	o
11577746	a	4	These results indicate that <e1start> coffee <e1end> can protect animals from LPS-induced <e2start> hepatitis <e2end>, and that the effect of coffee might be mainly due to caffeine.	coffee	hepatitis	Treatment_of_disease	o
11577746	a	4	These results indicate that coffee can protect animals from LPS-induced <e2start> hepatitis <e2end>, and that the effect of <e1start> coffee <e1end> might be mainly due to caffeine.	coffee	hepatitis	Negative	o
11765176	a	7	For females, in contrast, both the absolute number of lung cancer deaths and the age-standardized rate of 7.9/100,000 were among the highest values ever registered, reflecting the different pattern of spread of the <e1start> tobacco <e1end>-related <e2start> lung cancer <e2end> epidemic in the two sexes.	tobacco	lung cancer	Cause_of_disease	o
11765176	a	7	For females, in contrast, both the absolute number of <e2start> lung cancer <e2end> deaths and the age-standardized rate of 7.9/100,000 were among the highest values ever registered, reflecting the different pattern of spread of the <e1start> tobacco <e1end>-related lung cancer epidemic in the two sexes.	tobacco	lung cancer	Negative	o
11765176	a	9	Among <e2start> neoplasms <e2end> showing favorable trends, there were other <e1start> tobacco <e1end>-related neoplasms in men, plus the continuing fall in stomach and cervix uteri.	tobacco	neoplasms	Negative	o
11765176	a	9	Among neoplasms showing favorable trends, there were other <e1start> tobacco <e1end>-related <e2start> neoplasms <e2end> in men, plus the continuing fall in stomach and cervix uteri.	tobacco	neoplasms	Cause_of_disease	o
11765176	a	11	CONCLUSIONS: The fall in <e2start> cancer <e2end> mortality observed over the last decade in Italy is attributable to a decline in lung and other <e1start> tobacco <e1end>-related neoplasms in males, together with a persistent fall in stomach and uterine (cervical) cancer.	tobacco	cancer	Negative	o
11765176	a	11	CONCLUSIONS: The fall in cancer mortality observed over the last decade in Italy is attributable to a decline in lung and other <e1start> tobacco <e1end>-related <e2start> neoplasms <e2end> in males, together with a persistent fall in stomach and uterine (cervical) cancer.	tobacco	neoplasms	Cause_of_disease	o
11765176	a	11	CONCLUSIONS: The fall in cancer mortality observed over the last decade in Italy is attributable to a decline in lung and other <e1start> tobacco <e1end>-related neoplasms in males, together with a persistent fall in <e2start> stomach and uterine (cervical) cancer <e2end>.	tobacco	stomach and uterine (cervical) cancer	Negative	o
11765176	a	11	CONCLUSIONS: The fall in cancer mortality observed over the last decade in Italy is attributable to a decline in lung and other <e1start> tobacco <e1end>-related neoplasms in males, together with a persistent fall in stomach and <e2start> uterine (cervical) cancer <e2end>.	tobacco	uterine (cervical) cancer	Negative	o
12055740	t	0	[Mortality trends in <e2start> cancer <e2end> attributable to <e1start> tobacco <e1end> in Mexico].	tobacco	cancer	Cause_of_disease	o
12055740	a	0	OBJECTIVE: To describe the mortality trends of <e2start> cancer <e2end> attributable to <e1start> tobacco <e1end> smoking, particularly lung cancer, for the 1980-1997 period in Mexico.	tobacco	cancer	Cause_of_disease	o
12055740	a	0	OBJECTIVE: To describe the mortality trends of cancer attributable to <e1start> tobacco <e1end> smoking, particularly <e2start> lung cancer <e2end>, for the 1980-1997 period in Mexico.	tobacco	lung cancer	Cause_of_disease	o
12055740	a	1	MATERIAL AND METHODS: Mortality trends were analyzed for each type of <e2start> cancer <e2end> associated to <e1start> tobacco <e1end> smoking, according to the International Classification of Diseases (ICD).	tobacco	cancer	Cause_of_disease	o
12055740	a	6	The gender ratio for <e2start> laryngeal cancer <e2end> was striking: 4.21:1.00, probably due to the higher prevalence of male <e1start> tobacco <e1end> smokers.	tobacco	laryngeal cancer	Cause_of_disease	o
12055740	a	8	Previous <e1start> tobacco <e1end> smoking was correlated with the mortality rate trends for <e2start> lung cancer <e2end> (beta: 0.910, IC 95%: 1.097-1.797, R2 0.827).	tobacco	lung cancer	Cause_of_disease	o
12055740	a	10	CONCLUSIONS: In Mexico, increased <e1start> tobacco <e1end> smoking, improved cancer diagnosis, and the demographic transition, are probably the main factors determining <e2start> cancer <e2end> mortality rates.	tobacco	cancer	Cause_of_disease	x
12055740	a	10	CONCLUSIONS: In Mexico, increased <e1start> tobacco <e1end> smoking, improved <e2start> cancer <e2end> diagnosis, and the demographic transition, are probably the main factors determining cancer mortality rates.	tobacco	cancer	Negative	o
12055740	a	12	Although <e1start> tobacco <e1end>-related <e2start> cancer <e2end> is a fast-growing public health problem having a poor prognosis, tobacco smoking, the main risk factor, could be eliminated by health education and promotion, together with publicity regulation and healthy taxation policies.	tobacco	cancer	Cause_of_disease	o
12055740	a	12	Although tobacco-related <e2start> cancer <e2end> is a fast-growing public health problem having a poor prognosis, <e1start> tobacco <e1end> smoking, the main risk factor, could be eliminated by health education and promotion, together with publicity regulation and healthy taxation policies.	tobacco	cancer	Negative	o
12151348	t	0	Inhibition of 7,12-dimethylbenz[a]anthracene (DMBA)-induced <e2start> oral carcinogenesis <e2end> in hamsters by <e1start> tea <e1end> and curcumin.	tea	oral carcinogenesis	Treatment_of_disease	o
12151348	a	2	In this study, we studied the effects of <e1start> tea <e1end> and curcumin on 7,12-dimethylbenz[a]anthracene (DMBA)-induced <e2start> oral carcinogenesis <e2end> in hamsters.	tea	oral carcinogenesis	Negative	o
12151348	a	5	The combination of <e1start> tea <e1end> and curcumin significantly decreased the oral visible <e2start> tumor <e2end> incidence from 92.3% (24/26) to 69.2% (18/26) and the squamous cell carcinoma (SCC) incidence from 76.9% (20/26) to 42.3% (11/26).	tea	tumor	Treatment_of_disease	o
12151348	a	5	The combination of <e1start> tea <e1end> and curcumin significantly decreased the oral visible tumor incidence from 92.3% (24/26) to 69.2% (18/26) and the <e2start> squamous cell carcinoma <e2end> (SCC) incidence from 76.9% (20/26) to 42.3% (11/26).	tea	squamous cell carcinoma	Treatment_of_disease	o
12151348	a	5	The combination of <e1start> tea <e1end> and curcumin significantly decreased the oral visible tumor incidence from 92.3% (24/26) to 69.2% (18/26) and the squamous cell carcinoma (<e2start> SCC <e2end>) incidence from 76.9% (20/26) to 42.3% (11/26).	tea	SCC	Treatment_of_disease	o
12151348	a	6	The combination of <e1start> tea <e1end> and curcumin also decreased the number of visible tumors and the <e2start> tumor <e2end> volume by 52.4 and 69.8%, as well as the numbers of SCC, dysplasic lesions and papillomas by 62.0, 37.5 and 48.7%, respectively.	tea	tumor	Treatment_of_disease	o
12151348	a	6	The combination of <e1start> tea <e1end> and curcumin also decreased the number of visible tumors and the tumor volume by 52.4 and 69.8%, as well as the numbers of SCC, dysplasic lesions and <e2start> papillomas <e2end> by 62.0, 37.5 and 48.7%, respectively.	tea	papillomas	Treatment_of_disease	o
12151348	a	6	The combination of <e1start> tea <e1end> and curcumin also decreased the number of visible tumors and the tumor volume by 52.4 and 69.8%, as well as the numbers of <e2start> SCC <e2end>, dysplasic lesions and papillomas by 62.0, 37.5 and 48.7%, respectively.	tea	SCC	Treatment_of_disease	o
12151348	a	6	The combination of <e1start> tea <e1end> and curcumin also decreased the number of visible tumors and the tumor volume by 52.4 and 69.8%, as well as the numbers of SCC, <e2start> dysplasic lesions <e2end> and papillomas by 62.0, 37.5 and 48.7%, respectively.	tea	dysplasic lesions	Treatment_of_disease	o
12151348	a	6	The combination of <e1start> tea <e1end> and curcumin also decreased the number of visible <e2start> tumors <e2end> and the tumor volume by 52.4 and 69.8%, as well as the numbers of SCC, dysplasic lesions and papillomas by 62.0, 37.5 and 48.7%, respectively.	tea	tumors	Treatment_of_disease	o
12151348	a	7	<e1start> Green tea <e1end> or curcumin treatment decreased the number of visible tumors by 35.1 or 39.6%, the <e2start> tumor <e2end> volume by 41.6 or 61.3% and the number of SCC by 53.3 or 51.3%, respectively.	Green tea	tumor	Treatment_of_disease	o
12151348	a	7	<e1start> Green tea <e1end> or curcumin treatment decreased the number of visible <e2start> tumors <e2end> by 35.1 or 39.6%, the tumor volume by 41.6 or 61.3% and the number of SCC by 53.3 or 51.3%, respectively.	Green tea	tumors	Treatment_of_disease	o
12151348	a	7	<e1start> Green tea <e1end> or curcumin treatment decreased the number of visible tumors by 35.1 or 39.6%, the tumor volume by 41.6 or 61.3% and the number of <e2start> SCC <e2end> by 53.3 or 51.3%, respectively.	Green tea	SCC	Treatment_of_disease	o
12151348	a	8	<e1start> Green tea <e1end> also decreased the number of <e2start> dysplasic lesions <e2end>.	Green tea	dysplasic lesions	Treatment_of_disease	o
12151348	a	10	<e1start> Tea <e1end> and curcumin, singly or in combination, decreased the proliferation index in hyperplasia, dysplasia and <e2start> papillomas <e2end>.	Tea	papillomas	Treatment_of_disease	x
12151348	a	10	<e1start> Tea <e1end> and curcumin, singly or in combination, decreased the proliferation index in <e2start> hyperplasia <e2end>, dysplasia and papillomas.	Tea	hyperplasia	Treatment_of_disease	x
12151348	a	10	<e1start> Tea <e1end> and curcumin, singly or in combination, decreased the proliferation index in hyperplasia, <e2start> dysplasia <e2end> and papillomas.	Tea	dysplasia	Treatment_of_disease	x
12151348	a	12	<e1start> Tea <e1end> alone and in combination with curcumin significantly increased the apoptotic index in <e2start> dysplasia <e2end> and SCC.	Tea	dysplasia	Treatment_of_disease	x
12151348	a	12	<e1start> Tea <e1end> alone and in combination with curcumin significantly increased the apoptotic index in dysplasia and <e2start> SCC <e2end>.	Tea	SCC	Treatment_of_disease	x
12151348	a	13	Curcumin, alone and in combination with <e1start> tea <e1end>, significantly inhibited the angiogenesis in <e2start> papilloma <e2end> and SCC.	tea	papilloma	Treatment_of_disease	x
12151348	a	13	Curcumin, alone and in combination with <e1start> tea <e1end>, significantly inhibited the angiogenesis in papilloma and <e2start> SCC <e2end>.	tea	SCC	Treatment_of_disease	x
12151348	a	14	The results suggested that <e1start> green tea <e1end> and curcumin had inhibitory effects against <e2start> oral carcinogenesis <e2end> at the post-initiation stage and such inhibition may be related to the suppression of cell proliferation, induction of apoptosis and inhibition of angiogenesis.	green tea	oral carcinogenesis	Treatment_of_disease	o
12197220	a	0	The present study examines the effect of <e1start> tobacco <e1end> smoking on the expression of cyclooxygenase (COX)-2 gene, COX enzymatic activity and prostaglandin (PG) synthesis in urothelial mucosal tissues from patients with <e2start> bladder cancer <e2end> and from normal individuals.	tobacco	bladder cancer	Negative	o
12209964	t	0	Cigarette smoking, use of other <e1start> tobacco <e1end> products and <e2start> stomach cancer <e2end> mortality in US adults: The Cancer Prevention Study II.	tobacco	stomach cancer	Negative	o
12209964	t	0	Cigarette smoking, use of other <e1start> tobacco <e1end> products and stomach cancer mortality in US adults: The <e2start> Cancer <e2end> Prevention Study II.	tobacco	Cancer	Negative	o
12209964	a	0	Cigarette smoking is associated with increased risk of <e2start> stomach cancer <e2end> in many studies but there are limited data on this relationship in women and on risk associated with use of <e1start> tobacco <e1end> products other than cigarettes.	tobacco	stomach cancer	Negative	o
12209964	a	1	We examined <e2start> stomach cancer <e2end> death rates in relation to cigarette smoking in women and use of cigarette, cigar, pipe, or smokeless <e1start> tobacco <e1end> in men in a nationwide prospective mortality study in the United States (US).	tobacco	stomach cancer	Negative	o
12209964	a	7	If causal, the estimated proportion of <e2start> stomach cancer <e2end> deaths attributable to <e1start> tobacco <e1end> use would be 28% in US men and 14% in women.	tobacco	stomach cancer	Cause_of_disease	o
12209964	a	8	We conclude that prolonged use of <e1start> tobacco <e1end> products is associated with increased <e2start> stomach cancer <e2end> mortality in men and women.	tobacco	stomach cancer	Cause_of_disease	o
12209964	a	9	The accumulated evidence from this and other studies support reconsidering <e2start> stomach cancer <e2end> as a <e1start> tobacco <e1end>-related cancer.	tobacco	stomach cancer	Cause_of_disease	x
12209964	a	9	The accumulated evidence from this and other studies support reconsidering stomach cancer as a <e1start> tobacco <e1end>-related <e2start> cancer <e2end>.	tobacco	cancer	Cause_of_disease	o
12223422	a	7	On the other hand, high intake of nonhydrogenated <e1start> soybean <e1end> cooking oil was related to a reduced risk of <e2start> breast cancer <e2end> among women who never deep-fried animal foods (odds ratio, 0.48; 95% confidence interval, 0.28-0.82 for the highest versus the lowest quintile; P for trend, 0.02).	soybean	breast cancer	Treatment_of_disease	o
12223422	a	10	This study also suggests that nonhydrogenated <e1start> soybean <e1end> oil, if not used in high-temperature cooking, may be associated with a reduced risk of <e2start> breast cancer <e2end>.	soybean	breast cancer	Treatment_of_disease	o
12379884	t	0	<e1start> Tobacco <e1end> smoke carcinogens, DNA damage and p53 mutations in smoking-associated <e2start> cancers <e2end>.	Tobacco	cancers	Cause_of_disease	x
12379884	a	0	It is estimated that cigarette smoking kills over 1 000 000 people each year by causing lung cancer as well as many other <e2start> neoplasmas <e2end>. p53 mutations are frequent in <e1start> tobacco <e1end>-related cancers and the mutation load is often higher in cancers from smokers than from nonsmokers.	tobacco	neoplasmas	Negative	o
12379884	a	0	It is estimated that cigarette smoking kills over 1 000 000 people each year by causing <e2start> lung cancer <e2end> as well as many other neoplasmas. p53 mutations are frequent in <e1start> tobacco <e1end>-related cancers and the mutation load is often higher in cancers from smokers than from nonsmokers.	tobacco	lung cancer	Negative	o
12379884	a	0	It is estimated that cigarette smoking kills over 1 000 000 people each year by causing lung cancer as well as many other neoplasmas. p53 mutations are frequent in <e1start> tobacco <e1end>-related <e2start> cancers <e2end> and the mutation load is often higher in cancers from smokers than from nonsmokers.	tobacco	cancers	Cause_of_disease	o
12379884	a	0	It is estimated that cigarette smoking kills over 1 000 000 people each year by causing lung cancer as well as many other neoplasmas. p53 mutations are frequent in <e1start> tobacco <e1end>-related cancers and the mutation load is often higher in <e2start> cancers <e2end> from smokers than from nonsmokers.	tobacco	cancers	Negative	o
12379884	a	5	At several p53 mutational hotspots common to all cancers, such as codons 248 and 273, a large fraction of the mutations are G to T events in lung cancers but are almost exclusively G to A transitions in non-<e1start> tobacco <e1end>-related <e2start> cancers <e2end>.	tobacco	cancers	Negative	o
12379884	a	5	At several p53 mutational hotspots common to all cancers, such as codons 248 and 273, a large fraction of the mutations are G to T events in <e2start> lung cancers <e2end> but are almost exclusively G to A transitions in non-<e1start> tobacco <e1end>-related cancers.	tobacco	lung cancers	Negative	o
12379884	a	5	At several p53 mutational hotspots common to all <e2start> cancers <e2end>, such as codons 248 and 273, a large fraction of the mutations are G to T events in lung cancers but are almost exclusively G to A transitions in non-<e1start> tobacco <e1end>-related cancers.	tobacco	cancers	Negative	o
12589366	t	0	Patients with anaphylaxis to <e1start> pea <e1end> can have <e2start> peanut allergy <e2end> caused by cross-reactive IgE to vicilin (Ara h 1).	pea	peanut allergy	Cause_of_disease	x
12589366	a	1	In this study 3 patients with a history of <e2start> anaphylaxis <e2end> to <e1start> pea <e1end> are described who subsequently had symptoms after ingestion of peanut.	pea	anaphylaxis	Cause_of_disease	x
12589366	a	1	In this study 3 patients with a history of <e2start> anaphylaxis <e2end> to pea are described who subsequently had symptoms after ingestion of <e1start> peanut <e1end>.	peanut	anaphylaxis	Cause_of_disease	x
12589366	a	7	RESULTS: <e1start> Peanut <e1end>-related symptoms consisted of oral symptoms in all patients, with additional <e2start> urticaria <e2end> and dyspnea or angioedema in 2 patients.	Peanut	urticaria	Cause_of_disease	x
12589366	a	7	RESULTS: <e1start> Peanut <e1end>-related symptoms consisted of oral symptoms in all patients, with additional urticaria and <e2start> dyspnea <e2end> or angioedema in 2 patients.	Peanut	dyspnea	Cause_of_disease	x
12589366	a	7	RESULTS: <e1start> Peanut <e1end>-related symptoms consisted of oral symptoms in all patients, with additional urticaria and dyspnea or <e2start> angioedema <e2end> in 2 patients.	Peanut	angioedema	Cause_of_disease	x
12713779	a	5	RESULTS: seven patients had true juxta-anastomotic <e2start> aneurysms <e2end> (>40 mm) in the residual infra-renal abdominal aorta, the occurrence of which was associated with <e1start> tobacco <e1end> smoking and hypertension.	tobacco	aneurysms	Cause_of_disease	o
12713779	a	5	RESULTS: seven patients had true juxta-anastomotic aneurysms (>40 mm) in the residual infra-renal abdominal aorta, the occurrence of which was associated with <e1start> tobacco <e1end> smoking and <e2start> hypertension <e2end>.	tobacco	hypertension	Negative	o
12713779	a	8	<e1start> Tobacco <e1end> smoking and <e2start> hypertension <e2end> are significant factors associated with the development of these aneurysms.	Tobacco	hypertension	Negative	o
12713779	a	8	<e1start> Tobacco <e1end> smoking and hypertension are significant factors associated with the development of these <e2start> aneurysms <e2end>.	Tobacco	aneurysms	Cause_of_disease	o
12936923	a	6	Conversely, <e1start> soy <e1end> beverage was associated with an increased risk of current <e2start> asthma <e2end> (2.05; 1.19, 3.53), doctor-diagnosed asthma (1.69; 1.04, 2.77), and BHR (1.65; 1.00, 2.71).	soy	asthma	Cause_of_disease	o
12936923	a	6	Conversely, <e1start> soy <e1end> beverage was associated with an increased risk of current asthma (2.05; 1.19, 3.53), doctor-diagnosed <e2start> asthma <e2end> (1.69; 1.04, 2.77), and BHR (1.65; 1.00, 2.71).	soy	asthma	Cause_of_disease	o
12936923	a	6	Conversely, <e1start> soy <e1end> beverage was associated with an increased risk of current asthma (2.05; 1.19, 3.53), doctor-diagnosed asthma (1.69; 1.04, 2.77), and <e2start> BHR <e2end> (1.65; 1.00, 2.71).	soy	BHR	Cause_of_disease	o
12936923	a	7	Apples and <e1start> pears <e1end> appeared to protect against current <e2start> asthma <e2end> (0.83; 0.71, 0.98), asthma (0.88; 0.78, 1.00), and BHR (0.88; 0.77, 1.00).	pears	asthma	Treatment_of_disease	o
12936923	a	7	Apples and <e1start> pears <e1end> appeared to protect against current asthma (0.83; 0.71, 0.98), <e2start> asthma <e2end> (0.88; 0.78, 1.00), and BHR (0.88; 0.77, 1.00).	pears	asthma	Treatment_of_disease	o
12936923	a	7	Apples and <e1start> pears <e1end> appeared to protect against current asthma (0.83; 0.71, 0.98), asthma (0.88; 0.78, 1.00), and <e2start> BHR <e2end> (0.88; 0.77, 1.00).	pears	BHR	Treatment_of_disease	o
12936923	a	7	<e1start> Apples <e1end> and pears appeared to protect against current <e2start> asthma <e2end> (0.83; 0.71, 0.98), asthma (0.88; 0.78, 1.00), and BHR (0.88; 0.77, 1.00).	Apples	asthma	Treatment_of_disease	o
12936923	a	7	<e1start> Apples <e1end> and pears appeared to protect against current asthma (0.83; 0.71, 0.98), <e2start> asthma <e2end> (0.88; 0.78, 1.00), and BHR (0.88; 0.77, 1.00).	Apples	asthma	Treatment_of_disease	o
12936923	a	7	<e1start> Apples <e1end> and pears appeared to protect against current asthma (0.83; 0.71, 0.98), asthma (0.88; 0.78, 1.00), and <e2start> BHR <e2end> (0.88; 0.77, 1.00).	Apples	BHR	Treatment_of_disease	o
12936923	a	8	CONCLUSIONS: The consumption of dairy products, soy beverages, and apples and <e1start> pears <e1end>, but not of nutrients per se, was associated with a range of <e2start> asthma <e2end> definitions.	pears	asthma	Association	o
12936923	a	8	CONCLUSIONS: The consumption of dairy products, soy beverages, and <e1start> apples <e1end> and pears, but not of nutrients per se, was associated with a range of <e2start> asthma <e2end> definitions.	apples	asthma	Association	o
12936923	a	8	CONCLUSIONS: The consumption of dairy products, <e1start> soy <e1end> beverages, and apples and pears, but not of nutrients per se, was associated with a range of <e2start> asthma <e2end> definitions.	soy	asthma	Association	o
12954453	t	0	The herbal medicine <e1start> Dipsacus asper <e1end> wall extract reduces the <e2start> cognitive deficits <e2end> and overexpression of beta-amyloid protein induced by aluminum exposure.	Dipsacus asper	cognitive deficits	Treatment_of_disease	o
12954453	a	2	In the present study, we sought to evaluate the protective effects of the herbal medicine <e1start> Dipsacus asper <e1end> extract against the <e2start> cognitive impairment <e2end> and overexpression of hippocampal beta-amyloid protein (Abeta) induced by chronic Al exposure in rats.	Dipsacus asper	cognitive impairment	Negative	o
12954453	a	8	The present results suggest that <e1start> Dipsacus asper <e1end> extract may possess therapeutic effects against <e2start> Alzheimer's disease <e2end>.	Dipsacus asper	Alzheimer's disease	Treatment_of_disease	o
14602137	a	10	Since the increasing <e2start> epidemic of lung cancer <e2end> (in men), as well as other <e1start> tobacco <e1end>-related cancers, is observed in Portugal, the important component of such a programme should be a nationwide tobacco control programme.	tobacco	epidemic of lung cancer	Negative	o
14602137	a	10	Since the increasing epidemic of lung cancer (in men), as well as other <e1start> tobacco <e1end>-related <e2start> cancers <e2end>, is observed in Portugal, the important component of such a programme should be a nationwide tobacco control programme.	tobacco	cancers	Cause_of_disease	o
14602137	a	10	Since the increasing <e2start> epidemic of lung cancer <e2end> (in men), as well as other tobacco-related cancers, is observed in Portugal, the important component of such a programme should be a nationwide <e1start> tobacco <e1end> control programme.	tobacco	epidemic of lung cancer	Negative	o
14602137	a	10	Since the increasing epidemic of lung cancer (in men), as well as other tobacco-related <e2start> cancers <e2end>, is observed in Portugal, the important component of such a programme should be a nationwide <e1start> tobacco <e1end> control programme.	tobacco	cancers	Negative	o
14613266	t	0	<e1start> Coffee <e1end> consumption and risk of <e2start> rheumatoid arthritis <e2end>.	Coffee	rheumatoid arthritis	Negative	o
14613266	a	0	OBJECTIVE: Recent reports have suggested an association between consumption of <e1start> coffee <e1end> or decaffeinated coffee and the risk of <e2start> rheumatoid arthritis <e2end> (RA), although data are sparse and somewhat inconsistent.	coffee	rheumatoid arthritis	Association	o
14613266	a	0	OBJECTIVE: Recent reports have suggested an association between consumption of <e1start> coffee <e1end> or decaffeinated coffee and the risk of rheumatoid arthritis (<e2start> RA <e2end>), although data are sparse and somewhat inconsistent.	coffee	RA	Association	o
14613266	a	0	OBJECTIVE: Recent reports have suggested an association between consumption of coffee or decaffeinated <e1start> coffee <e1end> and the risk of <e2start> rheumatoid arthritis <e2end> (RA), although data are sparse and somewhat inconsistent.	coffee	rheumatoid arthritis	Association	o
14613266	a	0	OBJECTIVE: Recent reports have suggested an association between consumption of coffee or decaffeinated <e1start> coffee <e1end> and the risk of rheumatoid arthritis (<e2start> RA <e2end>), although data are sparse and somewhat inconsistent.	coffee	RA	Association	o
14613266	a	2	We studied whether <e1start> coffee <e1end>, decaffeinated coffee, total coffee, tea, or overall caffeine consumption was associated with the risk of <e2start> RA <e2end>, using the Nurses' Health Study, a longitudinal cohort study of 121,701 women.	coffee	RA	Negative	o
14613266	a	2	We studied whether coffee, decaffeinated <e1start> coffee <e1end>, total coffee, tea, or overall caffeine consumption was associated with the risk of <e2start> RA <e2end>, using the Nurses' Health Study, a longitudinal cohort study of 121,701 women.	coffee	RA	Negative	o
14613266	a	2	We studied whether coffee, decaffeinated coffee, total <e1start> coffee <e1end>, tea, or overall caffeine consumption was associated with the risk of <e2start> RA <e2end>, using the Nurses' Health Study, a longitudinal cohort study of 121,701 women.	coffee	RA	Negative	o
14613266	a	2	We studied whether coffee, decaffeinated coffee, total coffee, <e1start> tea <e1end>, or overall caffeine consumption was associated with the risk of <e2start> RA <e2end>, using the Nurses' Health Study, a longitudinal cohort study of 121,701 women.	tea	RA	Negative	o
14613266	a	7	RESULTS: We did not find a significant association between decaffeinated <e1start> coffee <e1end> consumption of >/=4 cups/day (compared with no decaffeinated coffee consumption) and subsequent risk of incident <e2start> RA <e2end>, in either an adjusted multivariate model (relative risk [RR] 1.1, 95% confidence interval [95% CI] 0.5-2.2) or a multivariate model using only baseline reports of dec…	coffee	RA	Negative	o
14613266	a	7	RESULTS: We did not find a significant association between decaffeinated coffee consumption of >/=4 cups/day (compared with no decaffeinated <e1start> coffee <e1end> consumption) and subsequent risk of incident <e2start> RA <e2end>, in either an adjusted multivariate model (relative risk [RR] 1.1, 95% confidence interval [95% CI] 0.5-2.2) or a multivariate model using only baseline reports of dec…	coffee	RA	Negative	o
14613266	a	7	RESULTS: We did not find a significant association between decaffeinated coffee consumption of >/=4 cups/day (compared with no decaffeinated coffee consumption) and subsequent risk of incident <e2start> RA <e2end>, in either an adjusted multivariate model (relative risk [RR] 1.1, 95% confidence interval [95% CI] 0.5-2.2) or a multivariate model using only baseline reports of decaffeinated <e1star…	coffee	RA	Negative	o
14613266	a	8	Similarly, there was no relationship between cumulative caffeinated <e1start> coffee <e1end> consumption and <e2start> RA <e2end> risk (RR 1.1, 95% CI 0.8-1.6 for >/=4 cups per day versus none) or between tea consumption and RA risk (RR 1.1, 95% CI 0.7-1.8 for >3 cups/day versus none).	coffee	RA	Negative	o
14613266	a	8	Similarly, there was no relationship between cumulative caffeinated <e1start> coffee <e1end> consumption and RA risk (RR 1.1, 95% CI 0.8-1.6 for >/=4 cups per day versus none) or between tea consumption and <e2start> RA <e2end> risk (RR 1.1, 95% CI 0.7-1.8 for >3 cups/day versus none).	coffee	RA	Negative	o
14613266	a	8	Similarly, there was no relationship between cumulative caffeinated coffee consumption and <e2start> RA <e2end> risk (RR 1.1, 95% CI 0.8-1.6 for >/=4 cups per day versus none) or between <e1start> tea <e1end> consumption and RA risk (RR 1.1, 95% CI 0.7-1.8 for >3 cups/day versus none).	tea	RA	Negative	o
14613266	a	8	Similarly, there was no relationship between cumulative caffeinated coffee consumption and RA risk (RR 1.1, 95% CI 0.8-1.6 for >/=4 cups per day versus none) or between <e1start> tea <e1end> consumption and <e2start> RA <e2end> risk (RR 1.1, 95% CI 0.7-1.8 for >3 cups/day versus none).	tea	RA	Negative	o
14613266	a	9	Total <e1start> coffee <e1end> and total caffeine consumption were also not associated with the risk of <e2start> RA <e2end>.	coffee	RA	Negative	o
14613266	a	10	CONCLUSION: In this large, prospective study, we find little evidence of an association between <e1start> coffee <e1end>, decaffeinated coffee, or tea consumption and the risk of <e2start> RA <e2end> among women.	coffee	RA	Negative	o
14613266	a	10	CONCLUSION: In this large, prospective study, we find little evidence of an association between coffee, decaffeinated <e1start> coffee <e1end>, or tea consumption and the risk of <e2start> RA <e2end> among women.	coffee	RA	Negative	o
14613266	a	10	CONCLUSION: In this large, prospective study, we find little evidence of an association between coffee, decaffeinated coffee, or <e1start> tea <e1end> consumption and the risk of <e2start> RA <e2end> among women.	tea	RA	Negative	o
15042305	a	3	While alcohol was initially described as a risk enhancer only in smokers, a number of epidemiological studies have now shown that chronic alcohol consumption increases the risk of <e2start> head and neck cancer <e2end> independently of exposure to <e1start> tobacco <e1end> smoke.	tobacco	head and neck cancer	Negative	o
15199009	a	1	The study was part of a community-based, comprehensive cross-sectional study designed to assess a broad array of knowledge, attitudes and behaviors on <e1start> tobacco <e1end> use and tobacco-related <e2start> cancer <e2end> issues in the target multi-ethnic and multi-lingual Asian-American community.	tobacco	cancer	Negative	o
15199009	a	1	The study was part of a community-based, comprehensive cross-sectional study designed to assess a broad array of knowledge, attitudes and behaviors on tobacco use and <e1start> tobacco <e1end>-related <e2start> cancer <e2end> issues in the target multi-ethnic and multi-lingual Asian-American community.	tobacco	cancer	Cause_of_disease	o
15308586	a	0	Increased consumption of <e1start> tomato <e1end> products is associated with a decreased risk of <e2start> cancer <e2end>.	tomato	cancer	Treatment_of_disease	o
15337553	t	0	Phase II double-blind randomized study comparing oral <e1start> aloe vera <e1end> versus placebo to prevent radiation-related mucositis in patients with <e2start> head-and-neck neoplasms <e2end>.	aloe vera	head-and-neck neoplasms	Negative	o
15337553	t	0	Phase II double-blind randomized study comparing oral <e1start> aloe vera <e1end> versus placebo to prevent radiation-related <e2start> mucositis <e2end> in patients with head-and-neck neoplasms.	aloe vera	mucositis	Negative	o
15337553	a	0	PURPOSE: In a single-institution, double-blind, prospective, randomized trial, we determined whether oral <e1start> aloe vera <e1end> gel can reduce radiation-induced <e2start> mucositis <e2end> in head-and-neck cancer patients.	aloe vera	mucositis	Negative	o
15337553	a	0	PURPOSE: In a single-institution, double-blind, prospective, randomized trial, we determined whether oral <e1start> aloe vera <e1end> gel can reduce radiation-induced mucositis in <e2start> head-and-neck cancer <e2end> patients.	aloe vera	head-and-neck cancer	Negative	o
15337553	a	1	METHODS AND MATERIALS: We randomized 58 <e2start> head-and-neck cancer <e2end> patients between oral <e1start> aloe vera <e1end> and placebo.	aloe vera	head-and-neck cancer	Negative	o
15337553	a	8	Oral <e1start> aloe vera <e1end> did not improve tolerance to head-and-neck radiotherapy, decrease <e2start> mucositis <e2end>, reduce soreness, or otherwise improve patient well-being.	aloe vera	mucositis	Negative	o
15337553	a	8	Oral <e1start> aloe vera <e1end> did not improve tolerance to head-and-neck radiotherapy, decrease mucositis, reduce <e2start> soreness <e2end>, or otherwise improve patient well-being.	aloe vera	soreness	Negative	o
15358907	a	0	With the highest <e1start> tobacco <e1end> abuse prevalence among all minorities, American Indians incur high rates of tobacco-related <e2start> cancers <e2end>.	tobacco	cancers	Cause_of_disease	x
15358907	a	0	With the highest tobacco abuse prevalence among all minorities, American Indians incur high rates of <e1start> tobacco <e1end>-related <e2start> cancers <e2end>.	tobacco	cancers	Cause_of_disease	o
15671634	t	0	Effects of <e1start> Ginkgo biloba <e1end> on exhaled nasal nitric oxide during <e2start> normobaric hypoxia <e2end> in humans.	Ginkgo biloba	normobaric hypoxia	Negative	o
15671634	a	0	<e1start> Ginkgo biloba <e1end>, an extract of the ginkgo tree, may prevent or lessen symptoms of <e2start> acute mountain sickness <e2end> in humans.	Ginkgo biloba	acute mountain sickness	Treatment_of_disease	o
15671634	a	0	Ginkgo biloba, an extract of the <e1start> ginkgo <e1end> tree, may prevent or lessen symptoms of <e2start> acute mountain sickness <e2end> in humans.	ginkgo	acute mountain sickness	Treatment_of_disease	o
15671634	a	4	We measured exhaled nasal NO output in humans (n = 9) during normoxia and then during acute normobaric <e2start> hypoxia <e2end> (goal oxyhemoglobin saturation 75% to 85%) before and after administration of a standardized extract of <e1start> Ginkgo biloba <e1end> (120 mg twice daily for 5 days).	Ginkgo biloba	hypoxia	Negative	o
15671634	a	6	Exhaled nasal NO output was increased during normoxia following <e1start> ginkgo <e1end> (p < 0.02) and reduced during normobaric <e2start> hypoxia <e2end> both before (p < 0.02) and following (p < 0.003) ginkgo.	ginkgo	hypoxia	Negative	o
15671634	a	6	Exhaled nasal NO output was increased during normoxia following ginkgo (p < 0.02) and reduced during normobaric <e2start> hypoxia <e2end> both before (p < 0.02) and following (p < 0.003) <e1start> ginkgo <e1end>.	ginkgo	hypoxia	Treatment_of_disease	o
15671634	a	7	Exhaled nasal NO output during normobaric <e2start> hypoxia <e2end> was lowest following <e1start> ginkgo <e1end> (p < 0.003).	ginkgo	hypoxia	Treatment_of_disease	x
15671634	a	8	We conclude that <e1start> Ginkgo biloba <e1end> increases exhaled nasal NO output during normoxia and enhances reduced exhaled nasal NO output during normobaric <e2start> hypoxia <e2end>.	Ginkgo biloba	hypoxia	Treatment_of_disease	x
15770206	a	0	We investigated whether <e1start> tobacco <e1end> use causes <e2start> cutaneous squamous cell carcinoma <e2end> (CSCC) in a large cohort study with complete and long-term follow-up.	tobacco	cutaneous squamous cell carcinoma	Negative	o
15770206	a	0	We investigated whether <e1start> tobacco <e1end> use causes cutaneous squamous cell carcinoma (<e2start> CSCC <e2end>) in a large cohort study with complete and long-term follow-up.	tobacco	CSCC	Negative	o
15770206	a	1	A total of 756 incident cases occurred in a cohort of 337,311 men during a 30-year follow-up period, but no association was found between any kind of smoking <e1start> tobacco <e1end> use and <e2start> CSCC <e2end> risk, nor any risk change with increasing dose, duration or time since smoking cessation.	tobacco	CSCC	Negative	o
15770206	a	3	Overall, our study provides no evidence that <e1start> tobacco <e1end> use increases the risk of <e2start> CSCC <e2end>.	tobacco	CSCC	Negative	o
16011289	t	0	[Experimental study on treatment of <e2start> minimal change nephropathy <e2end> with <e1start> Lespedeza michx <e1end>].	Lespedeza michx	minimal change nephropathy	Negative	o
16011289	a	0	OBJECTIVE: To study the therapeutic effect of <e1start> Lespedeza Michx <e1end> in experimental rat model of <e2start> minimal change nephropathy <e2end> (MCN).	Lespedeza Michx	minimal change nephropathy	Negative	o
16011289	a	0	OBJECTIVE: To study the therapeutic effect of <e1start> Lespedeza Michx <e1end> in experimental rat model of minimal change nephropathy (<e2start> MCN <e2end>).	Lespedeza Michx	MCN	Negative	o
16011289	a	3	RESULT: <e1start> Lespedeza Michx <e1end> could decrease the contents of <e2start> urine proteinuria <e2end>, MDA, IL-8, and TNF-alpha in serum, increase SOD level and improved the pathological change of glomeruli.	Lespedeza Michx	urine proteinuria	Treatment_of_disease	o
16011289	a	4	CONCLUSION: <e1start> Lespedeza Michx <e1end> was effective on <e2start> MCN <e2end>.	Lespedeza Michx	MCN	Treatment_of_disease	o
16091758	t	0	<e1start> Coffee <e1end> and risk of death from <e2start> hepatocellular carcinoma <e2end> in a large cohort study in Japan.	Coffee	hepatocellular carcinoma	Negative	o
16091758	a	0	We examined the relation between <e1start> coffee <e1end> drinking and <e2start> hepatocellular carcinoma <e2end> (HCC) mortality in the Japan Collaborative Cohort Study for Evaluation of Cancer Risk (JACC Study).	coffee	hepatocellular carcinoma	Negative	o
16091758	a	0	We examined the relation between <e1start> coffee <e1end> drinking and hepatocellular carcinoma (<e2start> HCC <e2end>) mortality in the Japan Collaborative Cohort Study for Evaluation of Cancer Risk (JACC Study).	coffee	HCC	Negative	o
16091758	a	2	Cox proportional hazards model by SAS was used to obtain hazard ratio of <e2start> HCC <e2end> mortality for each <e1start> coffee <e1end> consumption categories.	coffee	HCC	Negative	o
16091758	a	4	The hazard ratio of death due to <e2start> HCC <e2end> for drinkers of one and more cups of <e1start> coffee <e1end> per day, compared with non-coffee drinkers, was 0.50 (95% confidence interval 0.31-0.79), and the ratio for drinkers of less than one cup per day was 0.83 (95% confidence interval 0.54-1.25).	coffee	HCC	Treatment_of_disease	x
16091758	a	4	The hazard ratio of death due to <e2start> HCC <e2end> for drinkers of one and more cups of coffee per day, compared with non-<e1start> coffee <e1end> drinkers, was 0.50 (95% confidence interval 0.31-0.79), and the ratio for drinkers of less than one cup per day was 0.83 (95% confidence interval 0.54-1.25).	coffee	HCC	Negative	o
16091758	a	5	Our data confirmed an inverse association between <e1start> coffee <e1end> consumption and <e2start> HCC <e2end> mortality.	coffee	HCC	Treatment_of_disease	o
16226858	a	0	Plantago major (<e1start> Plantaginaceae <e1end>) is popularly used to treat <e2start> tumors <e2end>, infections and as a blood purifier.	Plantaginaceae	tumors	Treatment_of_disease	o
16226858	a	0	<e1start> Plantago major <e1end> (Plantaginaceae) is popularly used to treat <e2start> tumors <e2end>, infections and as a blood purifier.	Plantago major	tumors	Treatment_of_disease	o
16227704	a	7	RESULTS: After adjustment for other food items (vegetables, fruits, different types of meat, processed meat and fish, dairy and starchy products, <e1start> coffee <e1end>, green tea), that were related to outcome, smoking, alcohol use, family history on <e2start> cancer <e2end>, education level and residence, stomach cancer risk was inversely associated with consumption of raw vegetables such as …	coffee	cancer	Negative	o
16227704	a	7	RESULTS: After adjustment for other food items (vegetables, fruits, different types of meat, processed meat and fish, dairy and starchy products, <e1start> coffee <e1end>, green tea), that were related to outcome, smoking, alcohol use, family history on cancer, education level and residence, <e2start> stomach cancer <e2end> risk was inversely associated with consumption of raw vegetables such as …	coffee	stomach cancer	Negative	o
16227704	a	7	RESULTS: After adjustment for other food items (vegetables, fruits, different types of meat, processed meat and fish, dairy and starchy products, coffee, <e1start> green tea <e1end>), that were related to outcome, smoking, alcohol use, family history on <e2start> cancer <e2end>, education level and residence, stomach cancer risk was inversely associated with consumption of raw vegetables such as …	green tea	cancer	Negative	o
16227704	a	7	RESULTS: After adjustment for other food items (vegetables, fruits, different types of meat, processed meat and fish, dairy and starchy products, coffee, <e1start> green tea <e1end>), that were related to outcome, smoking, alcohol use, family history on cancer, education level and residence, <e2start> stomach cancer <e2end> risk was inversely associated with consumption of raw vegetables such as …	green tea	stomach cancer	Negative	o
16227704	a	7	RESULTS: After adjustment for other food items (vegetables, fruits, different types of meat, processed meat and fish, dairy and starchy products, coffee, green tea), that were related to outcome, smoking, alcohol use, family history on <e2start> cancer <e2end>, education level and residence, stomach cancer risk was inversely associated with consumption of raw vegetables such as <e1start> cabbage …	cabbage	cancer	Negative	o
16227704	a	7	RESULTS: After adjustment for other food items (vegetables, fruits, different types of meat, processed meat and fish, dairy and starchy products, coffee, green tea), that were related to outcome, smoking, alcohol use, family history on cancer, education level and residence, <e2start> stomach cancer <e2end> risk was inversely associated with consumption of raw vegetables such as <e1start> cabbage …	cabbage	stomach cancer	Treatment_of_disease	o
16227704	a	7	RESULTS: After adjustment for other food items (vegetables, fruits, different types of meat, processed meat and fish, dairy and starchy products, coffee, green tea), that were related to outcome, smoking, alcohol use, family history on <e2start> cancer <e2end>, education level and residence, stomach cancer risk was inversely associated with consumption of raw vegetables such as cabbage (OR=0.24; …	carrots	cancer	Negative	o
16227704	a	7	RESULTS: After adjustment for other food items (vegetables, fruits, different types of meat, processed meat and fish, dairy and starchy products, coffee, green tea), that were related to outcome, smoking, alcohol use, family history on cancer, education level and residence, <e2start> stomach cancer <e2end> risk was inversely associated with consumption of raw vegetables such as cabbage (OR=0.24; …	carrots	stomach cancer	Treatment_of_disease	o
16227704	a	7	RESULTS: After adjustment for other food items (vegetables, fruits, different types of meat, processed meat and fish, dairy and starchy products, coffee, green tea), that were related to outcome, smoking, alcohol use, family history on <e2start> cancer <e2end>, education level and residence, stomach cancer risk was inversely associated with consumption of raw vegetables such as cabbage (OR=0.24; …	garlic	cancer	Negative	o
16227704	a	7	RESULTS: After adjustment for other food items (vegetables, fruits, different types of meat, processed meat and fish, dairy and starchy products, coffee, green tea), that were related to outcome, smoking, alcohol use, family history on cancer, education level and residence, <e2start> stomach cancer <e2end> risk was inversely associated with consumption of raw vegetables such as cabbage (OR=0.24; …	garlic	stomach cancer	Treatment_of_disease	o
16227704	a	9	There were no statistically significant associations between <e2start> stomach cancer <e2end> risk and consumption of <e1start> citrus <e1end> or others fruits.	citrus	stomach cancer	Negative	o
16227704	a	10	In conclusion, higher consumption of raw vegetables such as <e1start> cabbage <e1end>, carrots, garlic as well as broccoli may decrease a risk of <e2start> stomach cancer <e2end>, whereas intake of citrus fruits has no relation with a reduced risk of the disease.	cabbage	stomach cancer	Treatment_of_disease	o
16227704	a	10	In conclusion, higher consumption of raw vegetables such as cabbage, <e1start> carrots <e1end>, garlic as well as broccoli may decrease a risk of <e2start> stomach cancer <e2end>, whereas intake of citrus fruits has no relation with a reduced risk of the disease.	carrots	stomach cancer	Treatment_of_disease	o
16227704	a	10	In conclusion, higher consumption of raw vegetables such as cabbage, carrots, <e1start> garlic <e1end> as well as broccoli may decrease a risk of <e2start> stomach cancer <e2end>, whereas intake of citrus fruits has no relation with a reduced risk of the disease.	garlic	stomach cancer	Treatment_of_disease	o
16227704	a	10	In conclusion, higher consumption of raw vegetables such as cabbage, carrots, garlic as well as <e1start> broccoli <e1end> may decrease a risk of <e2start> stomach cancer <e2end>, whereas intake of citrus fruits has no relation with a reduced risk of the disease.	broccoli	stomach cancer	Treatment_of_disease	o
16227704	a	10	In conclusion, higher consumption of raw vegetables such as cabbage, carrots, garlic as well as broccoli may decrease a risk of <e2start> stomach cancer <e2end>, whereas intake of <e1start> citrus <e1end> fruits has no relation with a reduced risk of the disease.	citrus	stomach cancer	Negative	o
16370222	t	0	Components of <e1start> olive <e1end> oil and chemoprevention of <e2start> colorectal cancer <e2end>.	olive	colorectal cancer	Negative	o
16370222	a	1	Higher consumption of <e1start> olive <e1end> oil is considered the hallmark of the traditional Mediterranean diet, which has been associated with low incidence and prevalence of <e2start> cancer <e2end>, including colorectal cancer.	olive	cancer	Treatment_of_disease	o
16370222	a	1	Higher consumption of <e1start> olive <e1end> oil is considered the hallmark of the traditional Mediterranean diet, which has been associated with low incidence and prevalence of cancer, including <e2start> colorectal cancer <e2end>.	olive	colorectal cancer	Treatment_of_disease	o
16370222	a	3	Nevertheless, there is a growing interest in studying the role of <e1start> olive <e1end> oil phenolics in <e2start> carcinogenesis <e2end>.	olive	carcinogenesis	Negative	o
16370222	a	4	This review aims to provide an overview of the relationship between <e1start> olive <e1end> oil phenolics and <e2start> colorectal cancer <e2end>, in particular summarizing the epidemiologic, in vitro, cellular, and animal studies on antioxidant and anticarcinogenic effects of olive oil phenolics.	olive	colorectal cancer	Negative	o
16370222	a	4	This review aims to provide an overview of the relationship between olive oil phenolics and <e2start> colorectal cancer <e2end>, in particular summarizing the epidemiologic, in vitro, cellular, and animal studies on antioxidant and anticarcinogenic effects of <e1start> olive <e1end> oil phenolics.	olive	colorectal cancer	Negative	o
16500554	a	2	METHODS: IL-10-/- mice were fed chow supplemented with <e1start> corn <e1end> oil (CO; control, n=28), olive oil (OO; n=29), or fish oil (FO; n=35) for 12 wk and their colons were studied for <e2start> colitis <e2end> score, premalignant changes, and COX-2 expression.	corn	colitis	Negative	o
16500554	a	2	METHODS: IL-10-/- mice were fed chow supplemented with corn oil (CO; control, n=28), <e1start> olive <e1end> oil (OO; n=29), or fish oil (FO; n=35) for 12 wk and their colons were studied for <e2start> colitis <e2end> score, premalignant changes, and COX-2 expression.	olive	colitis	Negative	o
16500554	a	10	Conversely, <e1start> olive <e1end> oil inhibits COX-2 immunostaining and decreases the risk of <e2start> neoplasia <e2end> associated with chronic colitis.	olive	neoplasia	Treatment_of_disease	o
16500554	a	10	Conversely, <e1start> olive <e1end> oil inhibits COX-2 immunostaining and decreases the risk of neoplasia associated with <e2start> chronic colitis <e2end>.	olive	chronic colitis	Treatment_of_disease	o
16750122	t	0	Role of Dau c 1 in three different patterns of <e1start> carrot <e1end>-induced <e2start> asthma <e2end>.	carrot	asthma	Cause_of_disease	o
16750122	a	0	OBJECTIVE: To assess the role of Dau c 1 in three patients with <e1start> carrot <e1end> induced <e2start> asthma <e2end>.	carrot	asthma	Cause_of_disease	o
16750122	a	1	MATERIAL AND METHODS: Patient 1 had <e2start> asthma <e2end> when handling raw <e1start> carrots <e1end>.	carrots	asthma	Cause_of_disease	x
16750122	a	4	She had <e2start> asthma <e2end> when handling raw <e1start> carrots <e1end>.	carrots	asthma	Cause_of_disease	x
16750122	a	6	She had <e2start> asthma <e2end> due to raw <e1start> carrot <e1end> ingestion and inhalation.	carrot	asthma	Cause_of_disease	o
16750122	a	16	CONCLUSIONS: Airborne <e1start> carrot <e1end> allergens are able to sensitize without the implication of a previous <e2start> pollen allergy <e2end>.	carrot	pollen allergy	Negative	o
16750122	a	21	<e2start> Allergy <e2end> to <e1start> carrot <e1end> in patient 3 seems to be related to her allergy to different pollens; however, it wasn't related to birch pollen.	carrot	Allergy	Cause_of_disease	x
16750122	a	21	Allergy to <e1start> carrot <e1end> in patient 3 seems to be related to her <e2start> allergy <e2end> to different pollens; however, it wasn't related to birch pollen.	carrot	allergy	Negative	o
16750122	a	21	<e2start> Allergy <e2end> to carrot in patient 3 seems to be related to her allergy to different pollens; however, it wasn't related to <e1start> birch <e1end> pollen.	birch	Allergy	Negative	o
16750122	a	21	Allergy to carrot in patient 3 seems to be related to her <e2start> allergy <e2end> to different pollens; however, it wasn't related to <e1start> birch <e1end> pollen.	birch	allergy	Negative	o
16771781	a	1	We examined the relationship of environmental <e1start> tobacco <e1end> smoke (ETS) and visible mold exposures on the development of <e2start> allergic rhinitis <e2end>, rhinitis and upper respiratory infection (URI) in a birth cohort where at least one parent was skin prick test (SPT) positive.	tobacco	allergic rhinitis	Negative	o
16771781	a	1	We examined the relationship of environmental <e1start> tobacco <e1end> smoke (ETS) and visible mold exposures on the development of allergic rhinitis, <e2start> rhinitis <e2end> and upper respiratory infection (URI) in a birth cohort where at least one parent was skin prick test (SPT) positive.	tobacco	rhinitis	Negative	o
16771781	a	1	We examined the relationship of environmental <e1start> tobacco <e1end> smoke (ETS) and visible mold exposures on the development of allergic rhinitis, rhinitis and <e2start> upper respiratory infection <e2end> (URI) in a birth cohort where at least one parent was skin prick test (SPT) positive.	tobacco	upper respiratory infection	Negative	o
16771781	a	1	We examined the relationship of environmental <e1start> tobacco <e1end> smoke (ETS) and visible mold exposures on the development of allergic rhinitis, rhinitis and upper respiratory infection (<e2start> URI <e2end>) in a birth cohort where at least one parent was skin prick test (SPT) positive.	tobacco	URI	Negative	o
17012261	a	0	The use of <e1start> tobacco <e1end> products is associated with an increased incidence of <e2start> periodontal disease <e2end>, poor response to periodontal therapy, and a high risk for developing head and neck cancer.	tobacco	periodontal disease	Cause_of_disease	o
17012261	a	0	The use of <e1start> tobacco <e1end> products is associated with an increased incidence of periodontal disease, poor response to periodontal therapy, and a high risk for developing <e2start> head and neck cancer <e2end>.	tobacco	head and neck cancer	Cause_of_disease	o
17012261	a	12	Elucidation of this novel mechanism of nicotine-dependent nuclear transactivation of STAT-3 identifies oral alpha7 nAChR as a promising molecular target to prevent, reverse, or retard <e1start> tobacco <e1end>-related <e2start> periodontal disease <e2end> and progression of head and neck cancer by receptor inhibitors.	tobacco	periodontal disease	Cause_of_disease	o
17012261	a	12	Elucidation of this novel mechanism of nicotine-dependent nuclear transactivation of STAT-3 identifies oral alpha7 nAChR as a promising molecular target to prevent, reverse, or retard <e1start> tobacco <e1end>-related periodontal disease and progression of <e2start> head and neck cancer <e2end> by receptor inhibitors.	tobacco	head and neck cancer	Negative	o
17364278	t	0	<e1start> Coffee <e1end> consumption and the risk of <e2start> gestational diabetes mellitus <e2end>.	Coffee	gestational diabetes mellitus	Negative	o
17364278	a	0	BACKGROUND: <e1start> Coffee <e1end> consumption has been associated with a decreased risk of <e2start> type 2 diabetes mellitus <e2end>.	Coffee	type 2 diabetes mellitus	Treatment_of_disease	o
17364278	a	1	We examined the relationship between <e1start> coffee <e1end> consumption and the risk of gestational diabetes mellitus [<e2start> GDM <e2end>].	coffee	GDM	Negative	o
17364278	a	1	We examined the relationship between <e1start> coffee <e1end> consumption and the risk of <e2start> gestational diabetes mellitus <e2end> [GDM].	coffee	gestational diabetes mellitus	Negative	o
17364278	a	3	We studied the association of <e1start> coffee <e1end> consumption before and during pregnancy, and the subsequent risk of <e2start> GDM <e2end>.	coffee	GDM	Negative	o
17364278	a	5	RESULTS: Women who reported moderate pre-pregnancy caffeinated <e1start> coffee <e1end> intake had a significantly reduced risk of <e2start> GDM <e2end> (adjusted RR 0.50; 95% CI 0.29-0.85) compared with non-consumers.	coffee	GDM	Treatment_of_disease	o
17364278	a	7	CONCLUSIONS: Moderate pre-pregnancy caffeinated <e1start> coffee <e1end> consumption may have a protective association with <e2start> GDM <e2end>.	coffee	GDM	Treatment_of_disease	o
17415096	a	1	The effect of lifestyle factors, including <e1start> tobacco <e1end> chewing, smoking and alcohol drinking, diet and dental care, on the risk of <e2start> oral cancer <e2end> was investigated in a case-control study conducted in Rajah Muthiah Dental College and Hospital, Annamalainagar, Annamalai University, Chidambaram, Tamil Nadu, India during the period 1991-2003.	tobacco	oral cancer	Negative	o
17415096	a	3	All participants were interviewed using a structured questionnaire that contained data on demographic factors, family history of <e2start> cancer <e2end>, <e1start> tobacco <e1end> habits, use of alcohol, frequency, duration, cessation of these habits, dietary practices and oral hygiene.	tobacco	cancer	Negative	o
17514533	t	0	Intraperitoneal injection of <e1start> Ginkgo biloba <e1end> extract enhances antioxidation ability of retina and protects photoreceptors after light-induced <e2start> retinal damage <e2end> in rats.	Ginkgo biloba	retinal damage	Treatment_of_disease	x
17514533	a	0	PURPOSE: To investigate the effect of <e1start> Ginkgo biloba <e1end> extract EGb 761, a free-radical scavenger, on the antioxidation capability of retina after light-induced <e2start> retinal damage <e2end> in rats in an attempt to understand the mechanism by which EGb 761 protects the photoreceptors after light-induced retinal damage.	Ginkgo biloba	retinal damage	Negative	o
17514533	a	0	PURPOSE: To investigate the effect of <e1start> Ginkgo biloba <e1end> extract EGb 761, a free-radical scavenger, on the antioxidation capability of retina after light-induced retinal damage in rats in an attempt to understand the mechanism by which EGb 761 protects the photoreceptors after light-induced <e2start> retinal damage <e2end>.	Ginkgo biloba	retinal damage	Negative	o
17661225	t	0	<e1start> Tobacco <e1end> smoke-induced <e2start> lung cancer <e2end> in animals--a challenge to toxicology (?).	Tobacco	lung cancer	Cause_of_disease	o
17661225	a	0	<e1start> Tobacco <e1end> smoke is a known human carcinogen that primarily produces <e2start> malignant lesions <e2end> in the respiratory tract, although it also affects multiple other sites.	Tobacco	malignant lesions	Cause_of_disease	o
17661225	a	1	A reliable and practical animal model of <e1start> tobacco <e1end> smoke-induced <e2start> lung cancer <e2end> would be helpful for in studies of product modification and chemoprevention.	tobacco	lung cancer	Cause_of_disease	o
17661225	a	2	Over the years, many attempts to reproduce <e2start> lung cancer <e2end> in experimental animals exposed to <e1start> tobacco <e1end> smoke have been made, most often with negative or only marginally positive results.	tobacco	lung cancer	Cause_of_disease	x
17661225	a	4	Female rats and female B6C3F1 mice, when exposed over lifetime to <e1start> tobacco <e1end> smoke, develop <e2start> tumors <e2end> in the nasal passages and also in the lung.	tobacco	tumors	Cause_of_disease	o
17661225	a	7	Male and female strain A mice exposed to 5 months to <e1start> tobacco <e1end> smoke and then kept for another 4 months in air respond to tobacco smoke with increased <e2start> lung tumor <e2end> multiplicities.	tobacco	lung tumor	Negative	o
17661225	a	7	Male and female strain A mice exposed to 5 months to tobacco smoke and then kept for another 4 months in air respond to <e1start> tobacco <e1end> smoke with increased <e2start> lung tumor <e2end> multiplicities.	tobacco	lung tumor	Cause_of_disease	o
17695541	a	0	BACKGROUND: VR3848 is a novel cycloheptapeptide, isolated from a <e1start> Euphorbiaceae plant <e1end>, which can suppress proliferation of various <e2start> tumor <e2end> cells at nanomolar concentration.	Euphorbiaceae plant	tumor	Treatment_of_disease	x
17850611	a	4	FINDINGS: Results indicate that differences in risk indicators along the <e1start> tobacco <e1end> disease continuum do not explain fully tobacco-related <e2start> cancer <e2end> consequences among some minority racial/ethnic groups, particularly among the aggregate groups, blacks/African Americans and American Indians/Alaska Natives.	tobacco	cancer	Negative	o
17850611	a	4	FINDINGS: Results indicate that differences in risk indicators along the tobacco disease continuum do not explain fully <e1start> tobacco <e1end>-related <e2start> cancer <e2end> consequences among some minority racial/ethnic groups, particularly among the aggregate groups, blacks/African Americans and American Indians/Alaska Natives.	tobacco	cancer	Cause_of_disease	o
17894889	a	9	Our findings provide insights into the mechanisms leading to reversible and persistent effects of <e1start> tobacco <e1end> smoke that may explain former smokers increased risk for developing tobacco-induced <e2start> lung disease <e2end> and provide novel targets for chemoprophylaxis.	tobacco	lung disease	Negative	o
17894889	a	9	Our findings provide insights into the mechanisms leading to reversible and persistent effects of tobacco smoke that may explain former smokers increased risk for developing <e1start> tobacco <e1end>-induced <e2start> lung disease <e2end> and provide novel targets for chemoprophylaxis.	tobacco	lung disease	Cause_of_disease	o
17913418	a	1	The anti-inflammatory activity "in vivo" of the methylene chloride/methanol extract, methanol and methylene chloride fractions of stem barks of <e1start> Allanblackia monticola <e1end>, administered orally at doses of 37.5; 75; 150 and 300 mg/kg, was evaluated on carrageenan-induced <e2start> oedema <e2end> in rats to determine the most active fraction.	Allanblackia monticola	oedema	Negative	o
17913418	a	4	The results showed that the methylene chloride fraction of <e1start> Allanblackia monticola <e1end> was more effective on the <e2start> oedema <e2end> caused by the carrageenan.	Allanblackia monticola	oedema	Treatment_of_disease	o
17913418	a	7	<e1start> Allanblackia monticola <e1end> (75-300 mg/kg) did not cause significant modification of the <e2start> oedema <e2end> induced by serotonin.	Allanblackia monticola	oedema	Negative	o
18030357	a	0	We recently showed that Nexrutine, a <e1start> Phellodendron amurense <e1end> bark extract, suppresses proliferation of <e2start> prostate cancer <e2end> cell lines and tumor development in the transgenic adenocarcinoma of mouse prostate (TRAMP) model.	Phellodendron amurense	prostate cancer	Treatment_of_disease	o
18030357	a	0	We recently showed that Nexrutine, a <e1start> Phellodendron amurense <e1end> bark extract, suppresses proliferation of prostate cancer cell lines and <e2start> tumor <e2end> development in the transgenic adenocarcinoma of mouse prostate (TRAMP) model.	Phellodendron amurense	tumor	Treatment_of_disease	o
18197822	a	2	Here we report <e2start> Ehrlich's ascites carcinoma <e2end> (EAC)induced hepatotoxicity and its protection by antitumor dose of <e1start> black tea <e1end> in mice.	black tea	Ehrlich's ascites carcinoma	Treatment_of_disease	o
18197822	a	2	Here we report Ehrlich's ascites carcinoma (<e2start> EAC <e2end>)induced hepatotoxicity and its protection by antitumor dose of <e1start> black tea <e1end> in mice.	black tea	EAC	Treatment_of_disease	o
18197822	a	2	Here we report Ehrlich's ascites carcinoma (EAC)induced <e2start> hepatotoxicity <e2end> and its protection by antitumor dose of <e1start> black tea <e1end> in mice.	black tea	hepatotoxicity	Treatment_of_disease	o
18197822	a	6	Treatment with antitumor dose of <e1start> black tea <e1end> could replenish the host's antioxidant system and regress <e2start> cancer <e2end>-induced ROS significantly, thereby protecting the host's liver from lipid peroxidation and subsequent degeneration.	black tea	cancer	Treatment_of_disease	o
18197822	a	7	Thus, unlike many other anticancer agents, <e1start> black tea <e1end> not only has antitumor and immunorestoring properties, but it also protects host liver from <e2start> tumor <e2end>-induced toxicity.	black tea	tumor	Treatment_of_disease	o
18197822	a	7	Thus, unlike many other anticancer agents, <e1start> black tea <e1end> not only has antitumor and immunorestoring properties, but it also protects host liver from tumor-induced <e2start> toxicity <e2end>.	black tea	toxicity	Treatment_of_disease	o
18197822	a	8	These results thus raise the possibility of inclusion of <e1start> black tea <e1end> in a successful therapeutic regimen against <e2start> cancer <e2end>.	black tea	cancer	Treatment_of_disease	o
18206417	t	0	Association of TNF-alpha and TNFR1 promoters and 3' UTR region of TNFR2 gene polymorphisms with genetic susceptibility to <e1start> tobacco <e1end>-related <e2start> oral carcinoma <e2end> in Asian Indians.	tobacco	oral carcinoma	Cause_of_disease	o
18206417	a	0	<e1start> Tobacco <e1end>-related oral squamous cell carcinoma is a common <e2start> malignancy <e2end> in Asian people.	Tobacco	malignancy	Cause_of_disease	o
18206417	a	0	<e1start> Tobacco <e1end>-related <e2start> oral squamous cell carcinoma <e2end> is a common malignancy in Asian people.	Tobacco	oral squamous cell carcinoma	Cause_of_disease	o
18206417	a	2	Smokeless <e1start> tobacco <e1end> has been shown to induce tumor necrosis factor-alpha (TNF-alpha), which, along with its receptors, is over-expressed in people with <e2start> oral carcinoma <e2end>.	tobacco	oral carcinoma	Negative	o
18206417	a	3	Single nucleotide polymorphisms (SNPs) in TNF-alpha and TNF receptor genes may affect their expression and may be a potential determinant of susceptibility to <e1start> tobacco <e1end>-related <e2start> oral carcinomas <e2end>.	tobacco	oral carcinomas	Cause_of_disease	o
18206417	a	8	It seems that TNF-alpha-308 G/A may be related to susceptibility, whereas -609 TT TNFR1 and 1690 C/T TNFR2 SNPs may be protective to <e1start> tobacco <e1end>-related <e2start> oral squamous cell carcinoma <e2end>.	tobacco	oral squamous cell carcinoma	Cause_of_disease	o
18537182	t	0	Joint effects of <e1start> coffee <e1end> consumption and serum gamma-glutamyltransferase on the risk of <e2start> liver cancer <e2end>.	coffee	liver cancer	Treatment_of_disease	o
18537182	a	0	Only three Japanese prospective studies have suggested an inverse association between <e1start> coffee <e1end> drinking and <e2start> liver cancer <e2end> risk.	coffee	liver cancer	Treatment_of_disease	o
18537182	a	2	We aimed to determine the single and joint associations of <e1start> coffee <e1end> consumption and serum GGT with the risk of primary <e2start> liver cancer <e2end>.	coffee	liver cancer	Negative	o
18537182	a	5	The multivariable-adjusted (age, sex, alcohol consumption, education, smoking, <e2start> diabetes <e2end> and chronic liver disease at baseline and during follow-up, and body mass index) hazards ratios of liver cancer in participants who drank 0-1, 2-3, 4-5, 6-7, and > or =8 cups of <e1start> coffee <e1end> daily were 1.00, 0.66, 0.44, 0.38, and 0.32 (P for trend = 0.003), respectively.	coffee	diabetes	Negative	o
18537182	a	5	The multivariable-adjusted (age, sex, alcohol consumption, education, smoking, diabetes and <e2start> chronic liver disease <e2end> at baseline and during follow-up, and body mass index) hazards ratios of liver cancer in participants who drank 0-1, 2-3, 4-5, 6-7, and > or =8 cups of <e1start> coffee <e1end> daily were 1.00, 0.66, 0.44, 0.38, and 0.32 (P for trend = 0.003), respectively.	coffee	chronic liver disease	Negative	o
18537182	a	5	The multivariable-adjusted (age, sex, alcohol consumption, education, smoking, diabetes and chronic liver disease at baseline and during follow-up, and body mass index) hazards ratios of <e2start> liver cancer <e2end> in participants who drank 0-1, 2-3, 4-5, 6-7, and > or =8 cups of <e1start> coffee <e1end> daily were 1.00, 0.66, 0.44, 0.38, and 0.32 (P for trend = 0.003), respectively.	coffee	liver cancer	Negative	o
18537182	a	7	The multivariable-adjusted and <e1start> coffee <e1end>-adjusted hazard ratio of <e2start> liver cancer <e2end> for the highest versus the lowest quartile of serum GGT was 3.13 (95% confidence interval = 1.22-8.07).	coffee	liver cancer	Negative	o
18537182	a	8	The multivariable-adjusted inverse association between <e1start> coffee <e1end> consumption and <e2start> liver cancer <e2end> risk persisted when stratified by baseline factors: age more/less than 50 years, current smoker/never smoked/ever smoked, alcohol drinker/never drinker, obese/nonobese, and the highest/lowest three quartiles of serum GGT.	coffee	liver cancer	Treatment_of_disease	o
18537182	a	8	The multivariable-adjusted inverse association between <e1start> coffee <e1end> consumption and liver cancer risk persisted when stratified by baseline factors: age more/less than 50 years, current smoker/never smoked/ever smoked, alcohol drinker/never drinker, <e2start> obese <e2end>/nonobese, and the highest/lowest three quartiles of serum GGT.	coffee	obese	Negative	o
18537182	a	10	CONCLUSION: <e1start> Coffee <e1end> drinking has an inverse and graded association with the risk of <e2start> liver cancer <e2end>.	Coffee	liver cancer	Treatment_of_disease	o
18554422	a	2	With interest in complementary medicine for <e2start> hypertension <e2end> increasing, it is timely to update a systematic review and meta-analysis from 1994 of studies investigating the effect of <e1start> garlic <e1end> preparations on blood pressure.	garlic	hypertension	Negative	o
18554422	a	8	Meta-analysis of all studies showed a mean decrease of 4.6 +/- 2.8 mm Hg for SBP in the <e1start> garlic <e1end> group compared to placebo (n = 10; p = 0.001), while the mean decrease in the <e2start> hypertensive <e2end> subgroup was 8.4 +/- 2.8 mm Hg for SBP (n = 4; p < 0.001), and 7.3 +/- 1.5 mm Hg for DBP (n = 3; p < 0.001).	garlic	hypertensive	Treatment_of_disease	o
18554422	a	10	CONCLUSION: Our meta-analysis suggests that <e1start> garlic <e1end> preparations are superior to placebo in reducing blood pressure in individuals with <e2start> hypertension <e2end>.	garlic	hypertension	Treatment_of_disease	o
18560338	t	0	The antioxidant response induced by <e1start> Lonicera caerulaea berry <e1end> extracts in animals bearing experimental <e2start> solid tumors <e2end>.	Lonicera caerulaea berry	solid tumors	Treatment_of_disease	x
18560338	a	1	The aim of our work was to investigate the in vivo effects of the antioxidant action of <e1start> Lonicera caerulea berry <e1end> extracts on the dynamics of experimentally-induced <e2start> tumors <e2end>.	Lonicera caerulea berry	tumors	Negative	o
18560338	a	2	Our data showed that aqueous <e1start> Lonicera caerulaea <e1end> extracts reduced the <e2start> tumor <e2end> volume when administered continuously during the tumor growth and development stages, but augmented the tumor growth when the administration of extracts started three weeks before tumor grafting.	Lonicera caerulaea	tumor	Treatment_of_disease	o
18560338	a	2	Our data showed that aqueous <e1start> Lonicera caerulaea <e1end> extracts reduced the tumor volume when administered continuously during the <e2start> tumor <e2end> growth and development stages, but augmented the tumor growth when the administration of extracts started three weeks before tumor grafting.	Lonicera caerulaea	tumor	Negative	o
18560338	a	2	Our data showed that aqueous <e1start> Lonicera caerulaea <e1end> extracts reduced the tumor volume when administered continuously during the tumor growth and development stages, but augmented the <e2start> tumor <e2end> growth when the administration of extracts started three weeks before tumor grafting.	Lonicera caerulaea	tumor	Negative	o
18560338	a	2	Our data showed that aqueous <e1start> Lonicera caerulaea <e1end> extracts reduced the tumor volume when administered continuously during the tumor growth and development stages, but augmented the tumor growth when the administration of extracts started three weeks before <e2start> tumor <e2end> grafting.	Lonicera caerulaea	tumor	Negative	o
18560338	a	3	Prolonged administration of <e1start> Lonicera caerulaea berry <e1end> extracts induced the antioxidant defense mechanism in the <e2start> tumor <e2end> tissues, while surprisingly amplifying the peripheral oxidative stress.	Lonicera caerulaea berry	tumor	Treatment_of_disease	x
18784609	t	0	Beneficial effects of Lepidium meyenii (<e1start> Maca <e1end>) on psychological symptoms and measures of <e2start> sexual dysfunction <e2end> in postmenopausal women are not related to estrogen or androgen content.	Maca	sexual dysfunction	Treatment_of_disease	o
18784609	t	0	Beneficial effects of Lepidium meyenii (<e1start> Maca <e1end>) on <e2start> psychological symptoms <e2end> and measures of sexual dysfunction in postmenopausal women are not related to estrogen or androgen content.	Maca	psychological symptoms	Treatment_of_disease	o
18784609	t	0	Beneficial effects of <e1start> Lepidium meyeni <e1end>i (Maca) on psychological symptoms and measures of <e2start> sexual dysfunction <e2end> in postmenopausal women are not related to estrogen or androgen content.	Lepidium meyeni	sexual dysfunction	Treatment_of_disease	o
18784609	t	0	Beneficial effects of <e1start> Lepidium meyeni <e1end>i (Maca) on <e2start> psychological symptoms <e2end> and measures of sexual dysfunction in postmenopausal women are not related to estrogen or androgen content.	Lepidium meyeni	psychological symptoms	Treatment_of_disease	o
18784609	a	6	The Greene Climacteric Scale revealed a significant reduction in scores in the areas of psychological symptoms, including the subscales for anxiety and <e2start> depression <e2end> and sexual dysfunction after <e1start> Maca <e1end> consumption compared with both baseline and placebo (P < 0.05).	Maca	depression	Treatment_of_disease	o
18784609	a	6	The Greene Climacteric Scale revealed a significant reduction in scores in the areas of psychological symptoms, including the subscales for <e2start> anxiety <e2end> and depression and sexual dysfunction after <e1start> Maca <e1end> consumption compared with both baseline and placebo (P < 0.05).	Maca	anxiety	Treatment_of_disease	o
18784609	a	6	The Greene Climacteric Scale revealed a significant reduction in scores in the areas of psychological symptoms, including the subscales for anxiety and depression and <e2start> sexual dysfunction <e2end> after <e1start> Maca <e1end> consumption compared with both baseline and placebo (P < 0.05).	Maca	sexual dysfunction	Treatment_of_disease	o
18784609	a	6	The Greene Climacteric Scale revealed a significant reduction in scores in the areas of <e2start> psychological symptoms <e2end>, including the subscales for anxiety and depression and sexual dysfunction after <e1start> Maca <e1end> consumption compared with both baseline and placebo (P < 0.05).	Maca	psychological symptoms	Treatment_of_disease	o
18784609	a	8	CONCLUSIONS: Preliminary findings show that Lepidium meyenii (<e1start> Maca <e1end>) (3.5 g/d) reduces psychological symptoms, including anxiety and <e2start> depression <e2end>, and lowers measures of sexual dysfunction in postmenopausal women independent of estrogenic and androgenic activity.	Maca	depression	Treatment_of_disease	o
18784609	a	8	CONCLUSIONS: Preliminary findings show that Lepidium meyenii (<e1start> Maca <e1end>) (3.5 g/d) reduces psychological symptoms, including anxiety and depression, and lowers measures of <e2start> sexual dysfunction <e2end> in postmenopausal women independent of estrogenic and androgenic activity.	Maca	sexual dysfunction	Treatment_of_disease	o
18784609	a	8	CONCLUSIONS: Preliminary findings show that Lepidium meyenii (<e1start> Maca <e1end>) (3.5 g/d) reduces <e2start> psychological symptoms <e2end>, including anxiety and depression, and lowers measures of sexual dysfunction in postmenopausal women independent of estrogenic and androgenic activity.	Maca	psychological symptoms	Treatment_of_disease	o
18784609	a	8	CONCLUSIONS: Preliminary findings show that Lepidium meyenii (<e1start> Maca <e1end>) (3.5 g/d) reduces psychological symptoms, including <e2start> anxiety <e2end> and depression, and lowers measures of sexual dysfunction in postmenopausal women independent of estrogenic and androgenic activity.	Maca	anxiety	Treatment_of_disease	o
18784609	a	8	CONCLUSIONS: Preliminary findings show that <e1start> Lepidium meyenii <e1end> (Maca) (3.5 g/d) reduces psychological symptoms, including anxiety and <e2start> depression <e2end>, and lowers measures of sexual dysfunction in postmenopausal women independent of estrogenic and androgenic activity.	Lepidium meyenii	depression	Treatment_of_disease	o
18784609	a	8	CONCLUSIONS: Preliminary findings show that <e1start> Lepidium meyenii <e1end> (Maca) (3.5 g/d) reduces psychological symptoms, including anxiety and depression, and lowers measures of <e2start> sexual dysfunction <e2end> in postmenopausal women independent of estrogenic and androgenic activity.	Lepidium meyenii	sexual dysfunction	Treatment_of_disease	o
18784609	a	8	CONCLUSIONS: Preliminary findings show that <e1start> Lepidium meyenii <e1end> (Maca) (3.5 g/d) reduces <e2start> psychological symptoms <e2end>, including anxiety and depression, and lowers measures of sexual dysfunction in postmenopausal women independent of estrogenic and androgenic activity.	Lepidium meyenii	psychological symptoms	Treatment_of_disease	o
18784609	a	8	CONCLUSIONS: Preliminary findings show that <e1start> Lepidium meyenii <e1end> (Maca) (3.5 g/d) reduces psychological symptoms, including <e2start> anxiety <e2end> and depression, and lowers measures of sexual dysfunction in postmenopausal women independent of estrogenic and androgenic activity.	Lepidium meyenii	anxiety	Treatment_of_disease	o
18982874	a	6	CCSPS (4870 patients, follow-up 4 years), a secondary prevention trial using xuezhikang, a commercial red yeast <e1start> rice <e1end> preparation, produced a 46% reduction in nonfatal myocardial infarction and <e2start> coronary death <e2end>.	rice	coronary death	Treatment_of_disease	x
18982874	a	6	CCSPS (4870 patients, follow-up 4 years), a secondary prevention trial using xuezhikang, a commercial red yeast <e1start> rice <e1end> preparation, produced a 46% reduction in nonfatal <e2start> myocardial infarction <e2end> and coronary death.	rice	myocardial infarction	Treatment_of_disease	x
18982874	a	10	Red yeast <e1start> rice <e1end> reduces adverse <e2start> cardiac events <e2end> to a similar degree as the statins.	rice	cardiac events	Treatment_of_disease	o
18982874	a	11	It is unlikely that <e1start> garlic <e1end> is useful in preventing <e2start> cardiovascular disease <e2end>.	garlic	cardiovascular disease	Negative	o
19017194	t	0	Evaluation of the use of <e1start> coconut <e1end> to treat chronic <e2start> diarrhea <e2end> in rhesus macaques (Macaca mulatta).	coconut	diarrhea	Negative	o
19017194	a	1	<e1start> Coconut <e1end> has been used as a dietary supplement for people with <e2start> inflammatory bowel disease <e2end>, with anecdotal reports of decreased diarrhea following the dietary addition.	Coconut	inflammatory bowel disease	Treatment_of_disease	o
19017194	a	1	<e1start> Coconut <e1end> has been used as a dietary supplement for people with inflammatory bowel disease, with anecdotal reports of decreased <e2start> diarrhea <e2end> following the dietary addition.	Coconut	diarrhea	Negative	o
19017194	a	2	A dietary trial in rhesus macaques was initiated to evaluate the hypothesis that dietary <e1start> coconut <e1end> decreases symptoms of chronic <e2start> diarrhea <e2end> in rhesus macaques.	coconut	diarrhea	Negative	o
19017194	a	6	RESULTS AND CONCLUSIONS: Data of chi-squared analysis obtained from eight rhesus macaques with chronic diarrhea showed that the use of <e1start> coconut <e1end> macaroons as a dietary supplement did not have a statistically significant effect on their <e2start> diarrhea <e2end>.	coconut	diarrhea	Negative	o
19017194	a	6	RESULTS AND CONCLUSIONS: Data of chi-squared analysis obtained from eight rhesus macaques with chronic <e2start> diarrhea <e2end> showed that the use of <e1start> coconut <e1end> macaroons as a dietary supplement did not have a statistically significant effect on their diarrhea.	coconut	diarrhea	Negative	o
19088789	t	0	<e1start> Coffee <e1end> consumption and risk of <e2start> type 2 diabetes <e2end>, cardiovascular diseases, and cancer.	Coffee	type 2 diabetes	Negative	o
19088789	t	0	<e1start> Coffee <e1end> consumption and risk of type 2 diabetes, cardiovascular diseases, and <e2start> cancer <e2end>.	Coffee	cancer	Negative	o
19088789	t	0	<e1start> Coffee <e1end> consumption and risk of type 2 diabetes, <e2start> cardiovascular diseases <e2end>, and cancer.	Coffee	cardiovascular diseases	Negative	o
19088789	a	0	Numerous epidemiological studies have evaluated the association between <e1start> coffee <e1end> consumption and risk of <e2start> type 2 diabetes <e2end>, coronary heart disease, and various cancers.	coffee	type 2 diabetes	Association	o
19088789	a	0	Numerous epidemiological studies have evaluated the association between <e1start> coffee <e1end> consumption and risk of type 2 diabetes, <e2start> coronary heart disease <e2end>, and various cancers.	coffee	coronary heart disease	Association	o
19088789	a	0	Numerous epidemiological studies have evaluated the association between <e1start> coffee <e1end> consumption and risk of type 2 diabetes, coronary heart disease, and various <e2start> cancers <e2end>.	coffee	cancers	Association	o
19088789	a	2	Several early studies suggested that <e1start> coffee <e1end> consumption could result in a marked increase in risk of <e2start> coronary heart disease <e2end> and several types of cancer.	coffee	coronary heart disease	Cause_of_disease	o
19088789	a	2	Several early studies suggested that <e1start> coffee <e1end> consumption could result in a marked increase in risk of coronary heart disease and several types of <e2start> cancer <e2end>.	coffee	cancer	Cause_of_disease	o
19088789	a	6	However, evidence has been accumulating that frequent consumption of <e1start> coffee <e1end> may reduce risk of <e2start> type 2 diabetes <e2end> and liver cancer.	coffee	type 2 diabetes	Treatment_of_disease	o
19088789	a	6	However, evidence has been accumulating that frequent consumption of <e1start> coffee <e1end> may reduce risk of type 2 diabetes and <e2start> liver cancer <e2end>.	coffee	liver cancer	Treatment_of_disease	o
19088789	a	8	In sum, the currently available evidence on <e1start> coffee <e1end> and risk of <e2start> cardiovascular diseases <e2end> and cancer is largely reassuring, and suggests that, for the general population, addressing other health-related behaviors has priority for the prevention of chronic diseases.	coffee	cardiovascular diseases	Negative	o
19088789	a	8	In sum, the currently available evidence on <e1start> coffee <e1end> and risk of cardiovascular diseases and <e2start> cancer <e2end> is largely reassuring, and suggests that, for the general population, addressing other health-related behaviors has priority for the prevention of chronic diseases.	coffee	cancer	Negative	o
19088789	a	8	In sum, the currently available evidence on <e1start> coffee <e1end> and risk of cardiovascular diseases and cancer is largely reassuring, and suggests that, for the general population, addressing other health-related behaviors has priority for the prevention of <e2start> chronic diseases <e2end>.	coffee	chronic diseases	Negative	o
19222119	t	0	Estrogen activities and the cellular effects of natural progesterone from wild <e1start> yam <e1end> extract in mcf-7 human <e2start> breast cancer <e2end> cells.	yam	breast cancer	Negative	o
19222119	a	0	We studied the estrogenic activity and cellular effect of wild <e1start> yam <e1end> extract in MCF-7 human <e2start> breast cancer <e2end> cells.	yam	breast cancer	Negative	o
19222119	a	4	These data indicate that wild <e1start> yam <e1end> extract acts as a weak phytoestrogen and protects against proliferation in human <e2start> breast carcinoma <e2end> MCF-7 cells.	yam	breast carcinoma	Treatment_of_disease	o
19274481	t	0	Relationship between long-term <e1start> coffee <e1end> consumption and components of the <e2start> metabolic syndrome <e2end>: the Amsterdam Growth and Health Longitudinal Study.	coffee	metabolic syndrome	Negative	o
19274481	a	2	It is known that the risk of <e2start> DM II <e2end> can be decreased by <e1start> coffee <e1end> consumption.	coffee	DM II	Treatment_of_disease	o
19274481	a	3	Therefore, we examined the association between <e1start> coffee <e1end> consumption and the components of the <e2start> metabolic syndrome <e2end>.	coffee	metabolic syndrome	Negative	o
19274481	a	4	Prospective data from the Amsterdam Growth and Health Longitudinal Study (AGAHLS) is used to analyse the associations between <e1start> coffee <e1end> consumption (averaged over a period from 27 till 42 years) and the components of the <e2start> metabolic syndrome <e2end> (at the age of 42 years).	coffee	metabolic syndrome	Negative	o
19274481	a	7	For men, <e1start> coffee <e1end> consumption was not associated with any of the components of the <e2start> metabolic syndrome <e2end>.	coffee	metabolic syndrome	Negative	o
19353489	a	1	The species of <e1start> Passiflora <e1end> are popularly used as a sedative or tranquillizer, and also against intermittent fever and <e2start> skin inflammation <e2end>.	Passiflora	skin inflammation	Treatment_of_disease	o
19353489	a	1	The species of <e1start> Passiflora <e1end> are popularly used as a sedative or tranquillizer, and also against intermittent <e2start> fever <e2end> and skin inflammation.	Passiflora	fever	Treatment_of_disease	o
19353489	a	2	In this study we evaluated the anti-inflammatory activity of four sub-fractions and three isolated compounds from the butanolic fraction of <e1start> P. edulis var. flavicarpa <e1end> leaves, using the mouse model of <e2start> pleurisy <e2end> induced by carrageenan.	P. edulis var. flavicarpa	pleurisy	Negative	o
19353489	a	11	The present study showed that the C-glucosylflavones isolated from <e1start> P. edulis <e1end> leaves can be responsible for the anti-inflammatory effect of P. edulis on the mouse model of <e2start> pleurisy <e2end>.	P. edulis	pleurisy	Treatment_of_disease	x
19353489	a	11	The present study showed that the C-glucosylflavones isolated from P. edulis leaves can be responsible for the anti-inflammatory effect of <e1start> P. edulis <e1end> on the mouse model of <e2start> pleurisy <e2end>.	P. edulis	pleurisy	Treatment_of_disease	o
19487113	t	0	Chinese <e1start> green tea <e1end> ameliorates <e2start> lung injury <e2end> in cigarette smoke-exposed rats.	green tea	lung injury	Treatment_of_disease	o
19487113	a	1	This study was to investigate whether cigarette smoke (CS) exposure would induce lung morphological changes and oxidative stress in the CS-exposed rat model, and whether Chinese <e1start> green tea <e1end> (Lung Chen tea with EGCG as its main active ingredient) consumption would alter oxidative stress in sera and lung leading to protection of CS-induced <e2start> lung damage <e2end>.	green tea	lung damage	Negative	o
19487113	a	1	This study was to investigate whether cigarette smoke (CS) exposure would induce lung morphological changes and oxidative stress in the CS-exposed rat model, and whether Chinese green tea (Lung Chen <e1start> tea <e1end> with EGCG as its main active ingredient) consumption would alter oxidative stress in sera and lung leading to protection of CS-induced <e2start> lung damage <e2end>.	tea	lung damage	Negative	o
19487113	a	5	RESULTS: Airspace enlargement and <e2start> goblet cell hyperplasia <e2end> were observed after 56-day CS exposure alone, which were abolished in the presence of <e1start> green tea <e1end> consumption.	green tea	goblet cell hyperplasia	Treatment_of_disease	o
19487113	a	8	Chinese <e1start> green tea <e1end> may have the ability to suppress CS-induced oxidative stress that leads to protection of <e2start> lung injury <e2end>.	green tea	lung injury	Treatment_of_disease	o
19545487	a	0	<e1start> Olive <e1end> oil consumption is protective against risk factors for cardiovascular and <e2start> cancer diseases <e2end>.	Olive	cancer diseases	Treatment_of_disease	o
19545487	a	0	<e1start> Olive <e1end> oil consumption is protective against risk factors for <e2start> cardiovascular and cancer diseases <e2end>.	Olive	cardiovascular and cancer diseases	Treatment_of_disease	o
19550292	a	0	<e1start> Garlic <e1end> is generally used as a therapeutic reagent against various diseases, and numerous studies have indicated that garlic and its derivatives can reduce the risk of various types of human <e2start> cancer <e2end>.	Garlic	cancer	Negative	o
19550292	a	0	Garlic is generally used as a therapeutic reagent against various diseases, and numerous studies have indicated that <e1start> garlic <e1end> and its derivatives can reduce the risk of various types of human <e2start> cancer <e2end>.	garlic	cancer	Treatment_of_disease	o
19550292	a	1	Diallyl trisulfide (DATS), a major member of <e1start> garlic <e1end> derivatives, could inhibit the cell proliferation by triggering either cell cycle arrest or apoptosis in a variety of <e2start> cancer <e2end> cell lines as shown in many studies.	garlic	cancer	Treatment_of_disease	x
19552815	a	0	BACKGROUND: <e1start> Garlic <e1end> or Allium sativum (As) shows therapeutic effects such as reduction of blood pressure or <e2start> hypercholesterolemia <e2end> but side-effects on reproductive functions remain poorly investigated.	Garlic	hypercholesterolemia	Treatment_of_disease	o
19552815	a	0	BACKGROUND: Garlic or <e1start> Allium sativum <e1end> (As) shows therapeutic effects such as reduction of blood pressure or <e2start> hypercholesterolemia <e2end> but side-effects on reproductive functions remain poorly investigated.	Allium sativum	hypercholesterolemia	Treatment_of_disease	o
19552815	a	0	BACKGROUND: Garlic or Allium sativum (<e1start> As <e1end>) shows therapeutic effects such as reduction of blood pressure or <e2start> hypercholesterolemia <e2end> but side-effects on reproductive functions remain poorly investigated.	As	hypercholesterolemia	Treatment_of_disease	o
19556852	t	0	Induction of apoptosis by <e1start> tea <e1end> polyphenols mediated through mitochondrial cell death pathway in mouse <e2start> skin tumors <e2end>.	tea	skin tumors	Treatment_of_disease	x
19556852	a	3	In the present study, <e2start> cancer <e2end> chemopreventive properties of both <e1start> black tea <e1end> polyphenols (BTP) and green tea polyphenols (GTP) on 7,12-dimethylbenz[a]anthracene (DMBA) induced mouse skin carcinogenesis were studied.	black tea	cancer	Negative	o
19556852	a	3	In the present study, cancer chemopreventive properties of both <e1start> black tea <e1end> polyphenols (BTP) and green tea polyphenols (GTP) on 7,12-dimethylbenz[a]anthracene (DMBA) induced mouse <e2start> skin carcinogenesis <e2end> were studied.	black tea	skin carcinogenesis	Negative	o
19556852	a	3	In the present study, <e2start> cancer <e2end> chemopreventive properties of both black tea polyphenols (BTP) and <e1start> green tea <e1end> polyphenols (GTP) on 7,12-dimethylbenz[a]anthracene (DMBA) induced mouse skin carcinogenesis were studied.	green tea	cancer	Negative	o
19556852	a	3	In the present study, cancer chemopreventive properties of both black tea polyphenols (BTP) and <e1start> green tea <e1end> polyphenols (GTP) on 7,12-dimethylbenz[a]anthracene (DMBA) induced mouse <e2start> skin carcinogenesis <e2end> were studied.	green tea	skin carcinogenesis	Negative	o
19556852	a	9	Thus, we can conclude that the polyphenolic constituents present in <e1start> black tea <e1end> and green tea induce mitochondrial pathway of apoptosis and hence can be used as a potential chemopreventive agents against <e2start> skin cancer <e2end>.	black tea	skin cancer	Treatment_of_disease	o
19556852	a	9	Thus, we can conclude that the polyphenolic constituents present in black tea and <e1start> green tea <e1end> induce mitochondrial pathway of apoptosis and hence can be used as a potential chemopreventive agents against <e2start> skin cancer <e2end>.	green tea	skin cancer	Treatment_of_disease	o
19561384	a	0	BACKGROUND: Consumption of <e1start> Plantago ovata <e1end> may protect against <e2start> colorectal cancer <e2end>.	Plantago ovata	colorectal cancer	Treatment_of_disease	o
19561384	a	1	To test this hypothesis, an ecological study was performed to determine mortality rates and distribution of <e2start> colorectal cancer <e2end>, and the consumption and distribution of <e1start> P ovata <e1end>, in different provinces in Spain.	P ovata	colorectal cancer	Negative	o
19561384	a	2	The putative association between <e1start> P ovata <e1end> consumption and mortality from <e2start> colorectal cancer <e2end> was then evaluated.	P ovata	colorectal cancer	Negative	o
19561384	a	3	METHODS: We conducted a comparative ecological study of Spanish provinces, with <e2start> colorectal cancer <e2end> mortality as the dependent variable and per capita consumption of <e1start> P ovata <e1end> by province and year as the independent variable.	P ovata	colorectal cancer	Negative	o
19561384	a	5	RESULTS: Consumption of <e1start> P ovata <e1end> tended to be inversely correlated with mortality from <e2start> colorectal cancer <e2end>.	P ovata	colorectal cancer	Treatment_of_disease	o
19561384	a	7	CONCLUSIONS: Our results show an inverse trend between the consumption of <e1start> P ovata <e1end> and <e2start> colorectal cancer <e2end> mortality.	P ovata	colorectal cancer	Treatment_of_disease	o
19579948	t	0	Neuroprotective evaluation of extract of <e1start> ginger <e1end> (Zingiber officinale) root in monosodium glutamate-induced <e2start> toxicity <e2end> in different brain areas male albino rats.	ginger	toxicity	Negative	o
19579948	t	0	Neuroprotective evaluation of extract of ginger (<e1start> Zingiber officinale <e1end>) root in monosodium glutamate-induced <e2start> toxicity <e2end> in different brain areas male albino rats.	Zingiber officinale	toxicity	Negative	o
19579948	a	0	In this study, the neuroprotective effect of the extract of <e1start> ginger <e1end> (Zingiber officinale) was investigated against MSG-induced <e2start> neurotoxicity <e2end> of male albino rat.	ginger	neurotoxicity	Negative	o
19579948	a	0	In this study, the neuroprotective effect of the extract of ginger (<e1start> Zingiber officinale <e1end>) was investigated against MSG-induced <e2start> neurotoxicity <e2end> of male albino rat.	Zingiber officinale	neurotoxicity	Negative	o
19579948	a	8	From these results, we can say that the <e1start> ginger <e1end> extract has a neuroprotective role against monosodium glutamate <e2start> toxicity <e2end> effect.	ginger	toxicity	Treatment_of_disease	o
19625686	t	0	<e1start> Green tea <e1end> and death from <e2start> pneumonia <e2end> in Japan: the Ohsaki cohort study.	Green tea	pneumonia	Negative	o
19625686	a	1	No data are available on the association between <e1start> green tea <e1end> consumption and the risk of <e2start> pneumonia <e2end> in humans.	green tea	pneumonia	Negative	o
19625686	a	2	OBJECTIVE: We examined the association between <e1start> green tea <e1end> consumption and death from <e2start> pneumonia <e2end> in humans.	green tea	pneumonia	Negative	o
19625686	a	5	We excluded participants for whom data on <e1start> green tea <e1end> consumption frequency were missing or who had reported a history of <e2start> cancer <e2end>, myocardial infarction, stroke, and extreme daily energy intake at baseline.	green tea	cancer	Negative	o
19625686	a	5	We excluded participants for whom data on <e1start> green tea <e1end> consumption frequency were missing or who had reported a history of cancer, <e2start> myocardial infarction <e2end>, stroke, and extreme daily energy intake at baseline.	green tea	myocardial infarction	Negative	o
19625686	a	5	We excluded participants for whom data on <e1start> green tea <e1end> consumption frequency were missing or who had reported a history of cancer, myocardial infarction, <e2start> stroke <e2end>, and extreme daily energy intake at baseline.	green tea	stroke	Negative	o
19625686	a	6	We used Cox proportional hazards regression analysis to calculate hazard ratios (HRs) and their 95% CIs for death from <e2start> pneumonia <e2end> according to <e1start> green tea <e1end> consumption.	green tea	pneumonia	Negative	o
19625686	a	8	In women, the multivariate HRs of death from <e2start> pneumonia <e2end> that were associated with different frequencies of <e1start> green tea <e1end> consumption were 1.00 (reference) for <1 cup/d, 0.59 (95% CI: 0.36, 0.98) for 1-2 cups/d, 0.55 (95% CI: 0.33, 0.91) for 3-4 cups/d, and 0.53 (95% CI: 0.33, 0.83) for > or =5 cups/d, respectively (P for trend: 0.008).	green tea	pneumonia	Treatment_of_disease	x
19625686	a	10	CONCLUSION: <e1start> Green tea <e1end> consumption was associated with a lower risk of death from <e2start> pneumonia <e2end> in Japanese women.	Green tea	pneumonia	Treatment_of_disease	o
19627211	a	2	Recent studies have documented a role for stabilized <e1start> rice <e1end> bran (SRB) in treating <e2start> diabetes <e2end> and arthritis, although little is known of the bioactive compounds that impart these health benefits.	rice	diabetes	Treatment_of_disease	o
19627211	a	2	Recent studies have documented a role for stabilized <e1start> rice <e1end> bran (SRB) in treating diabetes and <e2start> arthritis <e2end>, although little is known of the bioactive compounds that impart these health benefits.	rice	arthritis	Treatment_of_disease	o
19627211	a	2	Recent studies have documented a role for stabilized rice bran (<e1start> SRB <e1end>) in treating <e2start> diabetes <e2end> and arthritis, although little is known of the bioactive compounds that impart these health benefits.	SRB	diabetes	Treatment_of_disease	o
19627211	a	2	Recent studies have documented a role for stabilized rice bran (<e1start> SRB <e1end>) in treating diabetes and <e2start> arthritis <e2end>, although little is known of the bioactive compounds that impart these health benefits.	SRB	arthritis	Treatment_of_disease	o
19627211	a	3	Here we characterize the chemical composition of three extracts of <e1start> SRB <e1end> and identify the functional bioactives contributing to the inhibitory properties against three key pro-inflammatory enzymes (cyclooxygenase [COX] 1, COX2, and 5-lipoxygenase [5-LOX]) that control the inflammatory cascade involved in impaired joint health, pain, and <e2start> arthritis <e2end>.	SRB	arthritis	Negative	o
19627211	a	3	Here we characterize the chemical composition of three extracts of <e1start> SRB <e1end> and identify the functional bioactives contributing to the inhibitory properties against three key pro-inflammatory enzymes (cyclooxygenase [COX] 1, COX2, and 5-lipoxygenase [5-LOX]) that control the inflammatory cascade involved in impaired joint health, <e2start> pain <e2end>, and arthritis.	SRB	pain	Negative	o
19627211	a	9	These <e1start> SRB <e1end> extracts have applications for functional foods and dietary supplements for control of <e2start> inflammation <e2end> and joint health.	SRB	inflammation	Treatment_of_disease	o
19638245	t	0	Systematic review of the relation between smokeless <e1start> tobacco <e1end> and <e2start> cancer <e2end> in Europe and North America.	tobacco	cancer	Negative	o
19638245	a	0	BACKGROUND: Interest is rising in smokeless <e1start> tobacco <e1end> as a safer alternative to smoking, but published reviews on smokeless tobacco and <e2start> cancer <e2end> are limited.	tobacco	cancer	Negative	o
19638245	a	0	BACKGROUND: Interest is rising in smokeless tobacco as a safer alternative to smoking, but published reviews on smokeless <e1start> tobacco <e1end> and <e2start> cancer <e2end> are limited.	tobacco	cancer	Negative	o
19638245	a	2	METHODS: We obtained papers from MEDLINE searches, published reviews and secondary references describing epidemiological cohort and case-control studies relating any form of <e2start> cancer <e2end> to smokeless <e1start> tobacco <e1end> use.	tobacco	cancer	Negative	o
19638245	a	3	For each study, details were abstracted on design, smokeless <e1start> tobacco <e1end> exposure, <e2start> cancers <e2end> studied, analysis methods and adjustment for smoking and other factors.	tobacco	cancers	Negative	o
19638245	a	6	For seven <e2start> cancers <e2end>, smoking-attributable deaths in US men in 2005 were compared with deaths attributable to introducing smokeless <e1start> tobacco <e1end> into a population of never-smoking men.	tobacco	cancers	Negative	o
19638245	a	14	Some meta-analyses suggest a possible effect for oesophagus, pancreas, larynx and kidney cancer, but other <e2start> cancers <e2end> show no effect of smokeless <e1start> tobacco <e1end>.	tobacco	cancers	Negative	o
19638245	a	14	Some meta-analyses suggest a possible effect for oesophagus, pancreas, larynx and <e2start> kidney cance <e2end>r, but other cancers show no effect of smokeless <e1start> tobacco <e1end>.	tobacco	kidney cance	Association	o
19638245	a	14	Some meta-analyses suggest a possible effect for <e2start> oesophagus, pancreas, larynx and kidney cance <e2end>r, but other cancers show no effect of smokeless <e1start> tobacco <e1end>.	tobacco	oesophagus, pancreas, larynx and kidney cance	Association	o
19638245	a	14	Some meta-analyses suggest a possible effect for oesophagus, <e2start> pancreas, larynx and kidney cance <e2end>r, but other cancers show no effect of smokeless <e1start> tobacco <e1end>.	tobacco	pancreas, larynx and kidney cance	Association	o
19638245	a	14	Some meta-analyses suggest a possible effect for oesophagus, pancreas, <e2start> larynx and kidney cancer <e2end>, but other cancers show no effect of smokeless <e1start> tobacco <e1end>.	tobacco	larynx and kidney cancer	Association	o
19638245	a	18	CONCLUSION: An increased risk of <e2start> oropharyngeal cancer <e2end> is evident most clearly for past smokeless <e1start> tobacco <e1end> use in the USA, but not for Scandinavian snuff.	tobacco	oropharyngeal cancer	Cause_of_disease	o
19638245	a	19	Effects of smokeless <e1start> tobacco <e1end> use on other <e2start> cancers <e2end> are not clearly demonstrated.	tobacco	cancers	Negative	o
19639212	t	0	Antitumor effects of a water-soluble extract from <e1start> Maitake <e1end> (Grifola frondosa) on human <e2start> gastric cancer <e2end> cell lines.	Maitake	gastric cancer	Treatment_of_disease	o
19639212	t	0	Antitumor effects of a water-soluble extract from Maitake (<e1start> Grifola frondosa <e1end>) on human <e2start> gastric cancer <e2end> cell lines.	Grifola frondosa	gastric cancer	Treatment_of_disease	o
19639212	a	0	We investigated the effects of a water-soluble extract of Maitake (Grifola frondosa), a Japanese edible <e1start> mushroom <e1end>, on the proliferation and cell death of four human <e2start> gastric cancer <e2end> cell lines (TMK-1, MKN28, MKN45 and MKN74).	mushroom	gastric cancer	Negative	o
19639212	a	0	We investigated the effects of a water-soluble extract of <e1start> Maitake <e1end> (Grifola frondosa), a Japanese edible mushroom, on the proliferation and cell death of four human <e2start> gastric cancer <e2end> cell lines (TMK-1, MKN28, MKN45 and MKN74).	Maitake	gastric cancer	Negative	o
19639212	a	0	We investigated the effects of a water-soluble extract of Maitake (<e1start> Grifola frondosa <e1end>), a Japanese edible mushroom, on the proliferation and cell death of four human <e2start> gastric cancer <e2end> cell lines (TMK-1, MKN28, MKN45 and MKN74).	Grifola frondosa	gastric cancer	Negative	o
19639212	a	8	Taken together, these results suggest that <e1start> ME <e1end> induces apoptosis of TMK-1 cells by caspase-3-dependent and -independent pathways, resulting in potential antitumor effects on <e2start> gastric cancer <e2end>.	ME	gastric cancer	Treatment_of_disease	o
19676128	t	0	<e1start> Coffee <e1end> intake is associated with lower rates of <e2start> liver disease <e2end> progression in chronic hepatitis C.	Coffee	liver disease	Treatment_of_disease	o
19676128	t	0	<e1start> Coffee <e1end> intake is associated with lower rates of liver disease progression in <e2start> chronic hepatitis C <e2end>.	Coffee	chronic hepatitis C	Treatment_of_disease	o
19676128	a	0	Higher <e1start> coffee <e1end> consumption has been associated inversely with the incidence of <e2start> chronic liver disease <e2end> in population studies.	coffee	chronic liver disease	Treatment_of_disease	o
19676128	a	1	We examined the relationship of <e1start> coffee <e1end> consumption with <e2start> liver disease <e2end> progression in individuals with advanced hepatitis C-related liver disease.	coffee	liver disease	Negative	o
19676128	a	1	We examined the relationship of <e1start> coffee <e1end> consumption with liver disease progression in individuals with advanced hepatitis C-related <e2start> liver disease <e2end>.	coffee	liver disease	Negative	o
19676128	a	1	We examined the relationship of <e1start> coffee <e1end> consumption with liver disease progression in individuals with advanced <e2start> hepatitis C <e2end>-related liver disease.	coffee	hepatitis C	Negative	o
19676128	a	2	Baseline <e1start> coffee <e1end> and tea intake were assessed in 766 participants of the Hepatitis C Antiviral Long-Term Treatment against <e2start> Cirrhosis <e2end> (HALT-C) trial who had hepatitis C-related bridging fibrosis or cirrhosis on liver biopsy and failed to achieve a sustained virological response to peginterferon plus ribavirin treatment.	coffee	Cirrhosis	Negative	o
19676128	a	2	Baseline <e1start> coffee <e1end> and tea intake were assessed in 766 participants of the Hepatitis C Antiviral Long-Term Treatment against Cirrhosis (HALT-C) trial who had hepatitis C-related bridging fibrosis or <e2start> cirrhosis <e2end> on liver biopsy and failed to achieve a sustained virological response to peginterferon plus ribavirin treatment.	coffee	cirrhosis	Negative	o
19676128	a	2	Baseline <e1start> coffee <e1end> and tea intake were assessed in 766 participants of the Hepatitis C Antiviral Long-Term Treatment against Cirrhosis (HALT-C) trial who had hepatitis C-related bridging <e2start> fibrosis <e2end> or cirrhosis on liver biopsy and failed to achieve a sustained virological response to peginterferon plus ribavirin treatment.	coffee	fibrosis	Negative	o
19676128	a	2	Baseline coffee and <e1start> tea <e1end> intake were assessed in 766 participants of the Hepatitis C Antiviral Long-Term Treatment against <e2start> Cirrhosis <e2end> (HALT-C) trial who had hepatitis C-related bridging fibrosis or cirrhosis on liver biopsy and failed to achieve a sustained virological response to peginterferon plus ribavirin treatment.	tea	Cirrhosis	Negative	o
19676128	a	2	Baseline coffee and <e1start> tea <e1end> intake were assessed in 766 participants of the Hepatitis C Antiviral Long-Term Treatment against Cirrhosis (HALT-C) trial who had hepatitis C-related bridging fibrosis or <e2start> cirrhosis <e2end> on liver biopsy and failed to achieve a sustained virological response to peginterferon plus ribavirin treatment.	tea	cirrhosis	Negative	o
19676128	a	2	Baseline coffee and <e1start> tea <e1end> intake were assessed in 766 participants of the Hepatitis C Antiviral Long-Term Treatment against Cirrhosis (HALT-C) trial who had hepatitis C-related bridging <e2start> fibrosis <e2end> or cirrhosis on liver biopsy and failed to achieve a sustained virological response to peginterferon plus ribavirin treatment.	tea	fibrosis	Negative	o
19676128	a	4	At baseline, higher <e1start> coffee <e1end> consumption was associated with less severe <e2start> steatosis <e2end> on biopsy, lower serum aspartate aminotransferase (AST)/alanine aminotransferase (ALT) ratio, alpha-fetoprotein, insulin, and homeostatic model assessment (HOMA2) score, and higher albumin (P < 0.05 for all).	coffee	steatosis	Treatment_of_disease	o
19676128	a	10	CONCLUSION: In a large prospective study of participants with advanced hepatitis C-related <e2start> liver disease <e2end>, regular <e1start> coffee <e1end> consumption was associated with lower rates of disease progression.	coffee	liver disease	Treatment_of_disease	o
19676128	a	10	CONCLUSION: In a large prospective study of participants with advanced <e2start> hepatitis C <e2end>-related liver disease, regular <e1start> coffee <e1end> consumption was associated with lower rates of disease progression.	coffee	hepatitis C	Treatment_of_disease	o
19712738	t	0	<e1start> Hawthorn <e1end> extract reduces infarct volume and improves neurological score by reducing oxidative stress in rat brain following <e2start> middle cerebral artery occlusion <e2end>.	Hawthorn	middle cerebral artery occlusion	Treatment_of_disease	x
19712738	t	0	<e1start> Hawthorn <e1end> extract reduces <e2start> infarct <e2end> volume and improves neurological score by reducing oxidative stress in rat brain following middle cerebral artery occlusion.	Hawthorn	infarct	Treatment_of_disease	o
19712738	a	0	In our present investigation the neuroprotective effect of alcoholic extract of <e1start> Hawthorn <e1end> (Crataegus oxycantha) was evaluated against <e2start> middle cerebral artery occlusion <e2end> induced ischemia/reperfusion injury in rats.	Hawthorn	middle cerebral artery occlusion	Treatment_of_disease	o
19712738	a	0	In our present investigation the neuroprotective effect of alcoholic extract of <e1start> Hawthorn <e1end> (Crataegus oxycantha) was evaluated against middle cerebral artery occlusion induced <e2start> ischemia/reperfusion injury <e2end> in rats.	Hawthorn	ischemia/reperfusion injury	Treatment_of_disease	o
19712738	a	0	In our present investigation the neuroprotective effect of alcoholic extract of Hawthorn (<e1start> Crataegus oxycantha <e1end>) was evaluated against <e2start> middle cerebral artery occlusion <e2end> induced ischemia/reperfusion injury in rats.	Crataegus oxycantha	middle cerebral artery occlusion	Treatment_of_disease	o
19712738	a	0	In our present investigation the neuroprotective effect of alcoholic extract of Hawthorn (<e1start> Crataegus oxycantha <e1end>) was evaluated against middle cerebral artery occlusion induced <e2start> ischemia/reperfusion injury <e2end> in rats.	Crataegus oxycantha	ischemia/reperfusion injury	Treatment_of_disease	o
19712738	a	8	CONCLUSION: Our results suggest that <e1start> Hawthorn <e1end> extract which is a well known prophylactic for cardiac conditions may very well protect the brain against <e2start> ischemia-reperfusion <e2end>.	Hawthorn	ischemia-reperfusion	Treatment_of_disease	o
19712738	a	9	The reduced <e2start> brain damage <e2end> and improved neurological behavior after 24 h of reperfusion in <e1start> Hawthorn <e1end> extract pretreated group may be attributed to its antioxidant property which restores glutathione levels, circumvents the increase in lipid peroxidation and nitric oxide levels thereby reducing peroxynitrite formation and free radical induced brain damage.	Hawthorn	brain damage	Treatment_of_disease	o
19712738	a	9	The reduced brain damage and improved neurological behavior after 24 h of <e2start> reperfusion <e2end> in <e1start> Hawthorn <e1end> extract pretreated group may be attributed to its antioxidant property which restores glutathione levels, circumvents the increase in lipid peroxidation and nitric oxide levels thereby reducing peroxynitrite formation and free radical induced brain damage.	Hawthorn	reperfusion	Negative	o
19712738	a	9	The reduced brain damage and improved neurological behavior after 24 h of reperfusion in <e1start> Hawthorn <e1end> extract pretreated group may be attributed to its antioxidant property which restores glutathione levels, circumvents the increase in lipid peroxidation and nitric oxide levels thereby reducing peroxynitrite formation and free radical induced <e2start> brain damage <e2end>.	Hawthorn	brain damage	Treatment_of_disease	o
19858733	a	0	The Mediterranean diet, in which <e1start> olive <e1end> oil is the primary source of fat, is associated with a low mortality for <e2start> cardiovascular disease <e2end>.	olive	cardiovascular disease	Treatment_of_disease	x
19858733	a	1	Data concerning <e1start> olive <e1end> oil consumption and primary end points for <e2start> cardiovascular disease <e2end> are scarce.	olive	cardiovascular disease	Negative	o
19858733	a	6	The wide range of benefits associated with <e1start> olive <e1end> oil consumption could contribute to explaining the low rate of cardiovascular mortality found in southern European-Mediterranean countries, in comparison with other westernized countries, despite a high prevalence of <e2start> coronary heart disease <e2end> risk factors.	olive	coronary heart disease	Negative	o
19858733	a	6	The wide range of benefits associated with <e1start> olive <e1end> oil consumption could contribute to explaining the low rate of <e2start> cardiovascular mortality <e2end> found in southern European-Mediterranean countries, in comparison with other westernized countries, despite a high prevalence of coronary heart disease risk factors.	olive	cardiovascular mortality	Treatment_of_disease	o
19897839	a	0	Effective <e1start> tobacco <e1end> control efforts have resulted in substantial declines in tobacco use and tobacco-related <e2start> cancer <e2end> deaths in the United States.	tobacco	cancer	Negative	o
19897839	a	0	Effective tobacco control efforts have resulted in substantial declines in <e1start> tobacco <e1end> use and tobacco-related <e2start> cancer <e2end> deaths in the United States.	tobacco	cancer	Negative	o
19897839	a	0	Effective tobacco control efforts have resulted in substantial declines in tobacco use and <e1start> tobacco <e1end>-related <e2start> cancer <e2end> deaths in the United States.	tobacco	cancer	Cause_of_disease	o
19994684	t	0	[Clinical observation on therapeutic effect of combination of acupuncture and <e1start> ginger <e1end>-partition moxibustion for treatment of patients with <e2start> cardiac arrhythmia <e2end>].	ginger	cardiac arrhythmia	Negative	o
19994684	a	0	OBJECTIVE: To compare the therapeutic effect of the combined method of acupuncture and <e1start> ginger <e1end>-partition moxibustion with that of routine western medicine on the patients with <e2start> cardiac arrhythmia <e2end>.	ginger	cardiac arrhythmia	Negative	o
19994684	a	7	CONCLUSION: The therapeutic effect of the combined method of acupuncture and <e1start> ginger <e1end>-partition moxibustion on the patients with <e2start> cardiac arrhythmia <e2end> is obviously better than that of routine western medicine.	ginger	cardiac arrhythmia	Treatment_of_disease	o
20001818	t	0	Confronting a neglected epidemic: <e1start> tobacco <e1end> cessation for persons with <e2start> mental illnesses <e2end> and substance abuse problems.	tobacco	mental illnesses	Negative	o
20001818	t	0	Confronting a neglected epidemic: <e1start> tobacco <e1end> cessation for persons with mental illnesses and <e2start> substance abuse problems <e2end>.	tobacco	substance abuse problems	Negative	o
20001818	a	0	<e1start> Tobacco <e1end> use exerts a huge toll on persons with mental illnesses and <e2start> substance abuse disorders <e2end>, accounting for 200,000 of the annual 443,000 annual tobacco-related deaths in the United States.	Tobacco	substance abuse disorders	Cause_of_disease	o
20001818	a	0	<e1start> Tobacco <e1end> use exerts a huge toll on persons with <e2start> mental illnesses <e2end> and substance abuse disorders, accounting for 200,000 of the annual 443,000 annual tobacco-related deaths in the United States.	Tobacco	mental illnesses	Cause_of_disease	o
20001818	a	0	Tobacco use exerts a huge toll on persons with mental illnesses and <e2start> substance abuse disorders <e2end>, accounting for 200,000 of the annual 443,000 annual <e1start> tobacco <e1end>-related deaths in the United States.	tobacco	substance abuse disorders	Negative	o
20001818	a	0	Tobacco use exerts a huge toll on persons with <e2start> mental illnesses <e2end> and substance abuse disorders, accounting for 200,000 of the annual 443,000 annual <e1start> tobacco <e1end>-related deaths in the United States.	tobacco	mental illnesses	Negative	o
20021021	t	0	Hypolipidemic effect of <e1start> ginger <e1end> in 1,2-dimethyl hydrazine-induced experimental <e2start> colon carcinogenesis <e2end>.	ginger	colon carcinogenesis	Negative	o
20021021	a	1	In our laboratory, we studied the chemopreventive and hypolipidemic effect of <e1start> ginger <e1end>, a dietary spice, in 1,2-dimethylhydrazine (DMH)-induced <e2start> colon cancer <e2end>.	ginger	colon cancer	Negative	o
20021021	a	3	<e1start> Ginger <e1end> (50 mg/kg body weight P.O.) was given at the initiation and also at the postinitiation stages of <e2start> carcinogenesis <e2end>.	Ginger	carcinogenesis	Negative	o
20021021	a	7	On administering <e1start> ginger <e1end> at the initiation and also at the postinitiation stages of <e2start> colon carcinogenesis <e2end>, the levels of fecal bile acids, neutral sterols, tissue cholesterol, HMG CoA reductase, free fatty acids, triglycerides, phospholipase A, and phospholipase C were significantly decreased, whereas the levels of phospholipids were increased as compared to unsu…	ginger	colon carcinogenesis	Treatment_of_disease	x
20021021	a	8	Thus, <e1start> ginger <e1end> supplementation was found to reduce the risk of <e2start> colon cancer <e2end> markedly by virtue of its hypolipidemic and antioxidative effects.	ginger	colon cancer	Treatment_of_disease	o
20032398	t	0	<e1start> Aloe <e1end>-emodin induces cell death through S-phase arrest and caspase-dependent pathways in human <e2start> tongue squamous cancer <e2end> SCC-4 cells.	Aloe	tongue squamous cancer	Treatment_of_disease	x
20032398	a	0	<e1start> Aloe <e1end>-emodin, one of the anthraquinones, has been shown to have anticancer activity in different kinds of human <e2start> cancer <e2end> cell lines.	Aloe	cancer	Treatment_of_disease	o
20032398	a	1	Therefore, the purpose of this study was to investigate the anti-cancer effect of <e1start> aloe <e1end>-emodin on human <e2start> tongue squamous carcinoma <e2end> SCC-4 cells.	aloe	tongue squamous carcinoma	Negative	o
20032398	a	4	<e1start> Aloe <e1end>-emodin promoted the release of apoptosis-inducing factor (AIF), endonuclease G (Endo G), pro-caspase-9 and cytochrome c from the mitochondria via a loss of the mitochondrial membrane potential (DeltaPsi(m)) which was associated with a increase in the ratio of <e2start> B-cell lymphoma <e2end> 2-associated X protein (Bax)/B cell lymphoma/leukemia-2 (Bcl-2) and activation of …	Aloe	B-cell lymphoma	Negative	o
20032398	a	4	<e1start> Aloe <e1end>-emodin promoted the release of apoptosis-inducing factor (AIF), endonuclease G (Endo G), pro-caspase-9 and cytochrome c from the mitochondria via a loss of the mitochondrial membrane potential (DeltaPsi(m)) which was associated with a increase in the ratio of B-cell lymphoma 2-associated X protein (Bax)/B cell lymphoma/<e2start> leukemia <e2end>-2 (Bcl-2) and activation of …	Aloe	leukemia	Negative	o
20032398	a	4	<e1start> Aloe <e1end>-emodin promoted the release of apoptosis-inducing factor (AIF), endonuclease G (Endo G), pro-caspase-9 and cytochrome c from the mitochondria via a loss of the mitochondrial membrane potential (DeltaPsi(m)) which was associated with a increase in the ratio of B-cell lymphoma 2-associated X protein (Bax)/B cell <e2start> lymphoma <e2end>/leukemia-2 (Bcl-2) and activation of …	Aloe	lymphoma	Negative	o
20032398	a	7	<e1start> Aloe <e1end>-emodin could be a novel chemotherapeutic drug candidate for the treatment of human <e2start> tongue squamous cance <e2end>r in the future.	Aloe	tongue squamous cance	Treatment_of_disease	o
20110285	t	0	Mutagen sensitivity, <e1start> tobacco <e1end> smoking and <e2start> breast cancer <e2end> risk: a case-control study.	tobacco	breast cancer	Negative	o
20110285	a	2	The mutagen sensitivity assay (MSA), a phenotypic marker of DNA damage response and repair capacity, has been consistently shown to associate with the risk of <e1start> tobacco <e1end>-related <e2start> cancers <e2end>.	tobacco	cancers	Cause_of_disease	o
20110285	a	7	Our data also suggest that bleomycin sensitivity may modulate the effect of <e1start> tobacco <e1end> smoking on <e2start> breast cancer <e2end> risk.	tobacco	breast cancer	Cause_of_disease	x
20110285	a	8	Among women with hypersensitivity to bleomycin, ever smokers had a 1.6-fold increased risk of <e2start> breast cancer <e2end> (95% CI = 0.6-3.9, P for interaction between <e1start> tobacco <e1end> smoking and bleomycin sensitivity = 0.32).	tobacco	breast cancer	Negative	o
20110285	a	8	Among women with <e2start> hypersensitivity <e2end> to bleomycin, ever smokers had a 1.6-fold increased risk of breast cancer (95% CI = 0.6-3.9, P for interaction between <e1start> tobacco <e1end> smoking and bleomycin sensitivity = 0.32).	tobacco	hypersensitivity	Negative	o
20110285	a	10	Our observation that the effect of <e1start> tobacco <e1end> smoking on <e2start> breast cancer <e2end> risk may differ based on mutagen sensitivity status warrants further investigation.	tobacco	breast cancer	Cause_of_disease	x
20129403	a	2	Further, associations between <e1start> almond <e1end> oil and improved bowel transit have been made, which consequently reduces <e2start> irritable bowel syndrome <e2end> symptoms.	almond	irritable bowel syndrome	Treatment_of_disease	o
20129403	a	5	Historically, <e1start> almond <e1end> oil had been used in Ancient Chinese, Ayurvedic and Greco-Persian schools of Medicine to treat dry skin conditions such as <e2start> psoriasis <e2end> and eczema.	almond	psoriasis	Treatment_of_disease	o
20129403	a	5	Historically, <e1start> almond <e1end> oil had been used in Ancient Chinese, Ayurvedic and Greco-Persian schools of Medicine to treat dry skin conditions such as psoriasis and <e2start> eczema <e2end>.	almond	eczema	Treatment_of_disease	o
20129403	a	6	Further, it is through anecdotal evidence and clinical experiences that <e1start> almond <e1end> oil seemingly reduces <e2start> hypertrophic <e2end> scarring post-operatively, smoothes and rejuvenates skin.	almond	hypertrophic	Treatment_of_disease	o
20136429	t	0	A lipid-soluble red <e1start> ginseng <e1end> extract inhibits the growth of human <e2start> lung tumor <e2end> xenografts in nude mice.	ginseng	lung tumor	Treatment_of_disease	o
20136429	a	1	BALB/c-nu mice were inoculated with human <e2start> lung cancer <e2end> (NCI-H460) cells to establish a human tumor xenograft model in nude mice, and the lipid-soluble <e1start> ginseng <e1end> extract was orally administered.	ginseng	lung cancer	Negative	o
20136429	a	1	BALB/c-nu mice were inoculated with human lung cancer (NCI-H460) cells to establish a human <e2start> tumor <e2end> xenograft model in nude mice, and the lipid-soluble <e1start> ginseng <e1end> extract was orally administered.	ginseng	tumor	Negative	o
20136429	a	2	The <e2start> tumor <e2end> inhibitory rates of the lipid-soluble <e1start> ginseng <e1end> extract at doses of 0.1, 0.3, and 1.0 g/kg/day were 18.9% (P < .05), 60.0% (P < .001), and 67.5% (P < .001), respectively.	ginseng	tumor	Treatment_of_disease	o
20136429	a	3	The oral administration of the lipid-soluble extract of red <e1start> ginseng <e1end> showed a potent anticancer effect in nude mice bearing human <e2start> lung cancer <e2end> cells in a dose-dependent manner without any apparent toxicity.	ginseng	lung cancer	Treatment_of_disease	o
20136429	a	3	The oral administration of the lipid-soluble extract of red <e1start> ginseng <e1end> showed a potent anticancer effect in nude mice bearing human lung cancer cells in a dose-dependent manner without any apparent <e2start> toxicity <e2end>.	ginseng	toxicity	Negative	o
20136429	a	4	This lipid-soluble <e1start> ginseng <e1end> extract is a potential nontoxic anticancer supplement for the prevention and intervention of <e2start> lung tumor <e2end> growth through an oral administration route.	ginseng	lung tumor	Treatment_of_disease	o
20138903	a	0	Epidemiological data suggest that consumption of <e1start> coffee <e1end> and tea is associated with a reduced risk of several chronic and <e2start> degenerative diseases <e2end> including cardiovascular disorders, diabetes, obesity and neurodegenerative disorders.	coffee	degenerative diseases	Treatment_of_disease	o
20138903	a	0	Epidemiological data suggest that consumption of <e1start> coffee <e1end> and tea is associated with a reduced risk of several chronic and degenerative diseases including <e2start> cardiovascular disorders <e2end>, diabetes, obesity and neurodegenerative disorders.	coffee	cardiovascular disorders	Treatment_of_disease	o
20138903	a	0	Epidemiological data suggest that consumption of <e1start> coffee <e1end> and tea is associated with a reduced risk of several chronic and degenerative diseases including cardiovascular disorders, diabetes, <e2start> obesity <e2end> and neurodegenerative disorders.	coffee	obesity	Treatment_of_disease	o
20138903	a	0	Epidemiological data suggest that consumption of <e1start> coffee <e1end> and tea is associated with a reduced risk of several chronic and degenerative diseases including cardiovascular disorders, diabetes, obesity and <e2start> neurodegenerative disorders <e2end>.	coffee	neurodegenerative disorders	Treatment_of_disease	o
20138903	a	0	Epidemiological data suggest that consumption of <e1start> coffee <e1end> and tea is associated with a reduced risk of several chronic and degenerative diseases including cardiovascular disorders, <e2start> diabetes <e2end>, obesity and neurodegenerative disorders.	coffee	diabetes	Treatment_of_disease	o
20138903	a	0	Epidemiological data suggest that consumption of coffee and <e1start> tea <e1end> is associated with a reduced risk of several chronic and <e2start> degenerative diseases <e2end> including cardiovascular disorders, diabetes, obesity and neurodegenerative disorders.	tea	degenerative diseases	Treatment_of_disease	o
20138903	a	0	Epidemiological data suggest that consumption of coffee and <e1start> tea <e1end> is associated with a reduced risk of several chronic and degenerative diseases including <e2start> cardiovascular disorders <e2end>, diabetes, obesity and neurodegenerative disorders.	tea	cardiovascular disorders	Treatment_of_disease	o
20138903	a	0	Epidemiological data suggest that consumption of coffee and <e1start> tea <e1end> is associated with a reduced risk of several chronic and degenerative diseases including cardiovascular disorders, diabetes, <e2start> obesity <e2end> and neurodegenerative disorders.	tea	obesity	Treatment_of_disease	o
20138903	a	0	Epidemiological data suggest that consumption of coffee and <e1start> tea <e1end> is associated with a reduced risk of several chronic and degenerative diseases including cardiovascular disorders, diabetes, obesity and <e2start> neurodegenerative disorders <e2end>.	tea	neurodegenerative disorders	Treatment_of_disease	o
20138903	a	0	Epidemiological data suggest that consumption of coffee and <e1start> tea <e1end> is associated with a reduced risk of several chronic and degenerative diseases including cardiovascular disorders, <e2start> diabetes <e2end>, obesity and neurodegenerative disorders.	tea	diabetes	Treatment_of_disease	o
20155621	t	0	<e2start> Cancer <e2end> chemoprevention by <e1start> pomegranate <e1end>: laboratory and clinical evidence.	pomegranate	Cancer	Treatment_of_disease	o
20155621	a	4	Recent research has shown that <e1start> pomegranate <e1end> extracts selectively inhibit the growth of <e2start> breast, prostate, colon and lung cancer <e2end> cells in culture.	pomegranate	breast, prostate, colon and lung cancer	Treatment_of_disease	o
20155621	a	4	Recent research has shown that <e1start> pomegranate <e1end> extracts selectively inhibit the growth of breast, <e2start> prostate, colon and lung cancer <e2end> cells in culture.	pomegranate	prostate, colon and lung cancer	Treatment_of_disease	o
20155621	a	4	Recent research has shown that <e1start> pomegranate <e1end> extracts selectively inhibit the growth of breast, prostate, <e2start> colon and lung cancer <e2end> cells in culture.	pomegranate	colon and lung cancer	Treatment_of_disease	o
20155621	a	4	Recent research has shown that <e1start> pomegranate <e1end> extracts selectively inhibit the growth of breast, prostate, colon and <e2start> lung cancer <e2end> cells in culture.	pomegranate	lung cancer	Treatment_of_disease	o
20155621	a	5	In preclinical animal studies, oral consumption of <e1start> pomegranate <e1end> extract inhibited growth of <e2start> lung, skin, colon and prostate tumors <e2end>.	pomegranate	lung, skin, colon and prostate tumors	Treatment_of_disease	o
20155621	a	5	In preclinical animal studies, oral consumption of <e1start> pomegranate <e1end> extract inhibited growth of lung, <e2start> skin, colon and prostate tumors <e2end>.	pomegranate	skin, colon and prostate tumors	Treatment_of_disease	o
20155621	a	5	In preclinical animal studies, oral consumption of <e1start> pomegranate <e1end> extract inhibited growth of lung, skin, <e2start> colon and prostate tumors <e2end>.	pomegranate	colon and prostate tumors	Treatment_of_disease	o
20155621	a	5	In preclinical animal studies, oral consumption of <e1start> pomegranate <e1end> extract inhibited growth of lung, skin, colon and <e2start> prostate tumors <e2end>.	pomegranate	prostate tumors	Treatment_of_disease	o
20155621	a	6	An initial phase II clinical trial of <e1start> pomegranate <e1end> juice in patients with <e2start> prostate cancer <e2end> reported significant prolongation of prostate specific antigen doubling time.	pomegranate	prostate cancer	Treatment_of_disease	x
20155621	a	7	This review focuses on recent investigations into the effects of <e1start> pomegranate fruit <e1end> on <e2start> cancer <e2end>.	pomegranate fruit	cancer	Treatment_of_disease	o
20182037	t	0	Caffeine and <e1start> coffee <e1end> as therapeutics against <e2start> Alzheimer's disease <e2end>.	coffee	Alzheimer's disease	Treatment_of_disease	o
20182037	a	0	Epidemiologic studies have increasingly suggested that caffeine/<e1start> coffee <e1end> could be an effective therapeutic against <e2start> Alzheimer's disease <e2end> (AD).	coffee	Alzheimer's disease	Treatment_of_disease	o
20182037	a	0	Epidemiologic studies have increasingly suggested that caffeine/<e1start> coffee <e1end> could be an effective therapeutic against Alzheimer's disease (<e2start> AD <e2end>).	coffee	AD	Treatment_of_disease	o
20182037	a	1	We have utilized a transgenic mouse model for <e2start> AD <e2end> in well-controlled studies to determine if caffeine and/or <e1start> coffee <e1end> have beneficial actions to protect against or reverse AD-like cognitive impairment and AD pathology.	coffee	AD	Negative	o
20182037	a	1	We have utilized a transgenic mouse model for AD in well-controlled studies to determine if caffeine and/or <e1start> coffee <e1end> have beneficial actions to protect against or reverse AD-like cognitive impairment and <e2start> AD <e2end> pathology.	coffee	AD	Negative	o
20182037	a	1	We have utilized a transgenic mouse model for AD in well-controlled studies to determine if caffeine and/or <e1start> coffee <e1end> have beneficial actions to protect against or reverse <e2start> AD-like cognitive impairment <e2end> and AD pathology.	coffee	AD-like cognitive impairment	Negative	o
20182037	a	6	Caffeinated <e1start> coffee <e1end> provided to <e2start> AD <e2end> mice also quickly decreased plasma Abeta levels, but not "decaffeinated" coffee, suggesting that caffeine is critical to decreasing blood Abeta levels.	coffee	AD	Treatment_of_disease	x
20182037	a	6	Caffeinated coffee provided to <e2start> AD <e2end> mice also quickly decreased plasma Abeta levels, but not "decaffeinated" <e1start> coffee <e1end>, suggesting that caffeine is critical to decreasing blood Abeta levels.	coffee	AD	Negative	o
20182037	a	8	These results indicate a surprising ability of moderate caffeine intake (the human equivalent of 500 mg caffeine or 5 cups of <e1start> coffee <e1end> per day) to protect against or treat <e2start> AD <e2end> in a mouse model for the disease and a therapeutic potential for caffeine against AD in humans.	coffee	AD	Treatment_of_disease	o
20182037	a	8	These results indicate a surprising ability of moderate caffeine intake (the human equivalent of 500 mg caffeine or 5 cups of <e1start> coffee <e1end> per day) to protect against or treat AD in a mouse model for the disease and a therapeutic potential for caffeine against <e2start> AD <e2end> in humans.	coffee	AD	Negative	o
20233001	t	0	Protective effects of <e1start> Nigella sativa <e1end> on <e2start> intestinal ischemia-reperfusion injury <e2end> in rats.	Nigella sativa	intestinal ischemia-reperfusion injury	Treatment_of_disease	o
20233001	a	0	BACKGROUND: In previous studies, it has been demonstrated that <e1start> Nigella Sativa <e1end> (NS) has protective effects against <e2start> ischemia reperfusion injury <e2end> on various organs.	Nigella Sativa	ischemia reperfusion injury	Treatment_of_disease	o
20233001	a	0	BACKGROUND: In previous studies, it has been demonstrated that Nigella Sativa (<e1start> NS <e1end>) has protective effects against <e2start> ischemia reperfusion injury <e2end> on various organs.	NS	ischemia reperfusion injury	Treatment_of_disease	o
20233001	a	2	We aimed to determine whether <e1start> NS <e1end> prevents <e2start> intestinal ischemia-reperfusion injury <e2end> in rats.	NS	intestinal ischemia-reperfusion injury	Negative	o
20233001	a	6	Rats in the group 3 received <e1start> NS <e1end> (0,2 mL/kg) intraperitoneally, before <e2start> ischemia <e2end> and before reperfusion.	NS	ischemia	Negative	o
20233001	a	13	CONCLUSION: Our results suggest that <e1start> NS <e1end> treatment protected the rat's intestinal tissue against <e2start> intestinal ischemia-reperfusion injury <e2end>.	NS	intestinal ischemia-reperfusion injury	Treatment_of_disease	o
20331351	a	0	INTRODUCTION: <e1start> Garlic <e1end> (Allium sativum), traditionally being used as a spice worldwide, has different applications and is claimed to possess beneficial effects in several health ailments such as <e2start> tumor <e2end> and atherosclerosis.	Garlic	tumor	Treatment_of_disease	o
20331351	a	0	INTRODUCTION: <e1start> Garlic <e1end> (Allium sativum), traditionally being used as a spice worldwide, has different applications and is claimed to possess beneficial effects in several health ailments such as tumor and <e2start> atherosclerosis <e2end>.	Garlic	atherosclerosis	Treatment_of_disease	o
20331351	a	0	INTRODUCTION: Garlic (<e1start> Allium sativum <e1end>), traditionally being used as a spice worldwide, has different applications and is claimed to possess beneficial effects in several health ailments such as <e2start> tumor <e2end> and atherosclerosis.	Allium sativum	tumor	Treatment_of_disease	o
20331351	a	0	INTRODUCTION: Garlic (<e1start> Allium sativum <e1end>), traditionally being used as a spice worldwide, has different applications and is claimed to possess beneficial effects in several health ailments such as tumor and <e2start> atherosclerosis <e2end>.	Allium sativum	atherosclerosis	Treatment_of_disease	o
20331351	a	9	Cytotoxicity of macrophages' supernatant on WEHI-164 <e2start> fibrosarcoma <e2end> cells was not affected by <e1start> garlic <e1end> protein fractions (P = 0.066 for 14-kDa and P = 0.085 for 47-kDa fractions).	garlic	fibrosarcoma	Negative	o
20331351	a	9	<e2start> Cytotoxicity <e2end> of macrophages' supernatant on WEHI-164 fibrosarcoma cells was not affected by <e1start> garlic <e1end> protein fractions (P = 0.066 for 14-kDa and P = 0.085 for 47-kDa fractions).	garlic	Cytotoxicity	Negative	o
20353012	t	0	[Study on antiinflammatory effect of different chemotype of <e1start> Cinnamomum camphora <e1end> on rat <e2start> arthritis <e2end> model induced by Freund's adjuvant].	Cinnamomum camphora	arthritis	Treatment_of_disease	o
20353012	a	0	OBJECTIVE: To study the antiinflammatory effects of naphtha from different chemotypes of <e1start> Cinnamomum camphora <e1end> and natural borneol on the rat <e2start> arthritis <e2end> model induced by Freund's adjuvant.	Cinnamomum camphora	arthritis	Negative	o
20353012	a	10	CONCLUSION: The different chemotypes of <e1start> C. camphora <e1end> have anti-inflammatory effect on the rat <e2start> arthritis <e2end> model induced by Freund's adjuvant, but pharmacological activity and mechanism of action are different.	C. camphora	arthritis	Treatment_of_disease	o
20406522	t	0	A population-based twin study of the genetic and environmental relationship of <e2start> major depression <e2end>, regular <e1start> tobacco <e1end> use and nicotine dependence.	tobacco	major depression	Negative	o
20406522	t	0	A population-based twin study of the genetic and environmental relationship of major depression, regular <e1start> tobacco <e1end> use and <e2start> nicotine dependence <e2end>.	tobacco	nicotine dependence	Negative	o
20406522	a	0	BACKGROUND: Numerous epidemiological studies have reported a positive association between <e2start> major depression <e2end> (MD) and regular <e1start> tobacco <e1end> use (RU) or nicotine dependence (ND).	tobacco	major depression	Association	o
20406522	a	0	BACKGROUND: Numerous epidemiological studies have reported a positive association between major depression (<e2start> MD <e2end>) and regular <e1start> tobacco <e1end> use (RU) or nicotine dependence (ND).	tobacco	MD	Association	o
20406522	a	0	BACKGROUND: Numerous epidemiological studies have reported a positive association between major depression (MD) and regular <e1start> tobacco <e1end> use (RU) or <e2start> nicotine dependence <e2end> (ND).	tobacco	nicotine dependence	Negative	o
20406522	a	0	BACKGROUND: Numerous epidemiological studies have reported a positive association between major depression (MD) and regular <e1start> tobacco <e1end> use (RU) or nicotine dependence (<e2start> ND <e2end>).	tobacco	ND	Negative	o
20406522	a	0	BACKGROUND: Numerous epidemiological studies have reported a positive association between <e2start> major depression <e2end> (MD) and regular tobacco use (<e1start> RU <e1end>) or nicotine dependence (ND).	RU	major depression	Association	o
20406522	a	0	BACKGROUND: Numerous epidemiological studies have reported a positive association between major depression (<e2start> MD <e2end>) and regular tobacco use (<e1start> RU <e1end>) or nicotine dependence (ND).	RU	MD	Association	o
20406522	a	0	BACKGROUND: Numerous epidemiological studies have reported a positive association between major depression (MD) and regular tobacco use (<e1start> RU <e1end>) or <e2start> nicotine dependence <e2end> (ND).	RU	nicotine dependence	Negative	o
20406522	a	0	BACKGROUND: Numerous epidemiological studies have reported a positive association between major depression (MD) and regular tobacco use (<e1start> RU <e1end>) or nicotine dependence (<e2start> ND <e2end>).	RU	ND	Negative	o
20406522	a	2	METHOD: We assessed <e2start> MD <e2end>, <e1start> RU <e1end> and ND in same-sex twins from the population-based Swedish Twin Registry.	RU	MD	Negative	o
20406522	a	2	METHOD: We assessed MD, <e1start> RU <e1end> and <e2start> ND <e2end> in same-sex twins from the population-based Swedish Twin Registry.	RU	ND	Negative	o
20406522	a	4	We used structural equation modeling to examine the relationship between <e2start> MD <e2end>, <e1start> RU <e1end>, and ND given RU.	RU	MD	Negative	o
20406522	a	4	We used structural equation modeling to examine the relationship between MD, <e1start> RU <e1end>, and <e2start> ND <e2end> given RU.	RU	ND	Negative	o
20406522	a	4	We used structural equation modeling to examine the relationship between <e2start> MD <e2end>, RU, and ND given <e1start> RU <e1end>.	RU	MD	Negative	o
20406522	a	4	We used structural equation modeling to examine the relationship between MD, RU, and <e2start> ND <e2end> given <e1start> RU <e1end>.	RU	ND	Negative	o
20406522	a	5	RESULTS: The results suggest modest correlations between <e2start> MD <e2end> and <e1start> RU <e1end>, and between MD and ND.	RU	MD	Negative	o
20406522	a	5	RESULTS: The results suggest modest correlations between MD and <e1start> RU <e1end>, and between <e2start> MD <e2end> and ND.	RU	MD	Negative	o
20406522	a	5	RESULTS: The results suggest modest correlations between MD and <e1start> RU <e1end>, and between MD and <e2start> ND <e2end>.	RU	ND	Negative	o
20406522	a	6	In males, the liability shared between <e2start> MD <e2end> and <e1start> RU <e1end> is solely genetic for both cigarettes and snus, while MD and ND share both genetic and unique environmental influences.	RU	MD	Negative	o
20406522	a	6	In males, the liability shared between MD and <e1start> RU <e1end> is solely genetic for both cigarettes and snus, while <e2start> MD <e2end> and ND share both genetic and unique environmental influences.	RU	MD	Negative	o
20406522	a	6	In males, the liability shared between MD and <e1start> RU <e1end> is solely genetic for both cigarettes and snus, while MD and <e2start> ND <e2end> share both genetic and unique environmental influences.	RU	ND	Negative	o
20406522	a	7	The continuation to <e2start> ND <e2end> given <e1start> RU <e1end> differed considerably between cigarette and snus users.	RU	ND	Negative	o
20406522	a	8	In females, both <e2start> MD <e2end>-<e1start> RU <e1end> and MD-ND relationships are partially attributable to genetic and unique environmental correlations.	RU	MD	Negative	o
20406522	a	8	In females, both MD-<e1start> RU <e1end> and <e2start> MD <e2end>-ND relationships are partially attributable to genetic and unique environmental correlations.	RU	MD	Negative	o
20406522	a	8	In females, both MD-<e1start> RU <e1end> and MD-<e2start> ND <e2end> relationships are partially attributable to genetic and unique environmental correlations.	RU	ND	Negative	o
20406522	a	9	CONCLUSIONS: The relationship among <e2start> MD <e2end>, <e1start> RU <e1end> and ND is at least partially attributable to shared genetic and environmental risk factors.	RU	MD	Negative	o
20406522	a	9	CONCLUSIONS: The relationship among MD, <e1start> RU <e1end> and <e2start> ND <e2end> is at least partially attributable to shared genetic and environmental risk factors.	RU	ND	Negative	o
20406522	a	12	Differences between previous reports and results presented in the current study are suggestive of population differences in how <e2start> MD <e2end> and <e1start> tobacco <e1end> use inter-relate.	tobacco	MD	Association	o
20410593	a	3	In this study, we assessed the anti-arthritic effects of red <e1start> ginseng <e1end> saponin extract (RGSE), including ginsenosides Rg3, Rk1 and Rg5 as major components, on a murine type II collagen (CII)-induced arthritis (CIA), which is a valid animal model of human <e2start> arthritis <e2end>.	ginseng	arthritis	Negative	o
20410593	a	3	In this study, we assessed the anti-arthritic effects of red <e1start> ginseng <e1end> saponin extract (RGSE), including ginsenosides Rg3, Rk1 and Rg5 as major components, on a murine type II collagen (CII)-induced <e2start> arthritis <e2end> (CIA), which is a valid animal model of human arthritis.	ginseng	arthritis	Negative	o
20410593	a	3	In this study, we assessed the anti-arthritic effects of red <e1start> ginseng <e1end> saponin extract (RGSE), including ginsenosides Rg3, Rk1 and Rg5 as major components, on a murine type II collagen (CII)-induced arthritis (<e2start> CIA <e2end>), which is a valid animal model of human arthritis.	ginseng	CIA	Negative	o
20410593	a	3	In this study, we assessed the anti-arthritic effects of red ginseng saponin extract (<e1start> RGSE <e1end>), including ginsenosides Rg3, Rk1 and Rg5 as major components, on a murine type II collagen (CII)-induced arthritis (CIA), which is a valid animal model of human <e2start> arthritis <e2end>.	RGSE	arthritis	Negative	o
20410593	a	3	In this study, we assessed the anti-arthritic effects of red ginseng saponin extract (<e1start> RGSE <e1end>), including ginsenosides Rg3, Rk1 and Rg5 as major components, on a murine type II collagen (CII)-induced <e2start> arthritis <e2end> (CIA), which is a valid animal model of human arthritis.	RGSE	arthritis	Negative	o
20410593	a	3	In this study, we assessed the anti-arthritic effects of red ginseng saponin extract (<e1start> RGSE <e1end>), including ginsenosides Rg3, Rk1 and Rg5 as major components, on a murine type II collagen (CII)-induced arthritis (<e2start> CIA <e2end>), which is a valid animal model of human arthritis.	RGSE	CIA	Negative	o
20410593	a	4	Oral administration of <e1start> RGSE <e1end> at 10 mg/kg reduced the clinical <e2start> arthritis <e2end> score and paw swelling in the CIA mice, and inhibited joint space narrowing and histological arthritis, illustrating the severity of synovial hyperplasia, inflammatory cell infiltration, pannus formation, and erosion of cartilage.	RGSE	arthritis	Treatment_of_disease	o
20410593	a	4	Oral administration of <e1start> RGSE <e1end> at 10 mg/kg reduced the clinical arthritis score and paw swelling in the CIA mice, and inhibited joint space narrowing and histological arthritis, illustrating the severity of <e2start> synovial hyperplasia <e2end>, inflammatory cell infiltration, pannus formation, and erosion of cartilage.	RGSE	synovial hyperplasia	Treatment_of_disease	o
20410593	a	4	Oral administration of <e1start> RGSE <e1end> at 10 mg/kg reduced the clinical arthritis score and paw swelling in the <e2start> CIA <e2end> mice, and inhibited joint space narrowing and histological arthritis, illustrating the severity of synovial hyperplasia, inflammatory cell infiltration, pannus formation, and erosion of cartilage.	RGSE	CIA	Negative	o
20410593	a	4	Oral administration of <e1start> RGSE <e1end> at 10 mg/kg reduced the clinical arthritis score and paw swelling in the CIA mice, and inhibited joint space narrowing and histological <e2start> arthritis <e2end>, illustrating the severity of synovial hyperplasia, inflammatory cell infiltration, pannus formation, and erosion of cartilage.	RGSE	arthritis	Treatment_of_disease	o
20410593	a	4	Oral administration of <e1start> RGSE <e1end> at 10 mg/kg reduced the clinical arthritis score and paw swelling in the CIA mice, and inhibited joint space narrowing and histological arthritis, illustrating the severity of synovial hyperplasia, <e2start> inflammatory cell infiltration <e2end>, pannus formation, and erosion of cartilage.	RGSE	inflammatory cell infiltration	Treatment_of_disease	o
20410593	a	4	Oral administration of <e1start> RGSE <e1end> at 10 mg/kg reduced the clinical arthritis score and paw swelling in the CIA mice, and inhibited joint space narrowing and histological arthritis, illustrating the severity of synovial hyperplasia, inflammatory cell infiltration, pannus formation, and <e2start> erosion of cartilage <e2end>.	RGSE	erosion of cartilage	Treatment_of_disease	o
20410593	a	5	<e1start> RGSE <e1end> inhibited the expression of matrix metalloproteinase-3 and nitrotyrosine formation, and recovered the expression of superoxide dismutase in the joints of the <e2start> CIA <e2end> mice.	RGSE	CIA	Treatment_of_disease	o
20410593	a	6	Orally administered <e1start> RGSE <e1end> also reduced the levels of serum tumor necrosis factor-alpha and interleukin-1beta in the <e2start> CIA <e2end> mice.	RGSE	CIA	Treatment_of_disease	o
20410593	a	7	CII- or lipopolysaccharide-stimulated cytokine production, in addition to CII-specific proliferation, was reduced in the spleen cells of the <e1start> RGSE <e1end>-treated CIA mice, as compared with those from vehicle-treated <e2start> CIA <e2end> mice.	RGSE	CIA	Negative	o
20410593	a	8	Furthermore, <e1start> RGSE <e1end> administration protected against <e2start> CIA <e2end>-induced oxidative tissue damage by restoring the increased malondialdehyde levels and the decreased glutathione levels and catalase activities almost to control levels.	RGSE	CIA	Treatment_of_disease	o
20410593	a	9	Therefore, <e1start> RGSE <e1end> may be a beneficial supplement which can improve human <e2start> arthritis <e2end>.	RGSE	arthritis	Treatment_of_disease	o
20622705	a	0	OBJECTIVES: To assess the evidence for <e1start> tobacco <e1end> smoking as a risk factor for the causation of chronic <e2start> pancreatitis <e2end>.	tobacco	pancreatitis	Negative	o
20622705	a	7	CONCLUSIONS: <e1start> Tobacco <e1end> smoking may enhance the risk of developing chronic <e2start> pancreatitis <e2end>.	Tobacco	pancreatitis	Cause_of_disease	o
20640522	t	0	<e1start> Eriobotrya japonica <e1end> seed extract and deep sea water protect against indomethacin-induced <e2start> gastric mucosal injur <e2end>y in rats.	Eriobotrya japonica	gastric mucosal injur	Treatment_of_disease	o
20640522	a	0	We have previously reported that <e1start> Eriobotrya japonica <e1end> seed extract (ESE) is effective for the treatment of various <e2start> gastric mucosal injuries <e2end>.	Eriobotrya japonica	gastric mucosal injuries	Treatment_of_disease	o
20640522	a	0	We have previously reported that Eriobotrya japonica seed extract (<e1start> ESE <e1end>) is effective for the treatment of various <e2start> gastric mucosal injuries <e2end>.	ESE	gastric mucosal injuries	Treatment_of_disease	o
20640522	a	2	In this study, we prepared DSW containing <e1start> ESE <e1end> (ESE + DSW) and evaluated its usefulness for the prevention of <e2start> gastric mucosal injuries <e2end> using non-steroidal anti-inflammatory drug-induced acute gastric mucosal injury models in male Wistar/ST rats.	ESE	gastric mucosal injuries	Negative	o
20640522	a	2	In this study, we prepared DSW containing <e1start> ESE <e1end> (ESE + DSW) and evaluated its usefulness for the prevention of gastric mucosal injuries using non-steroidal anti-inflammatory drug-induced acute <e2start> gastric mucosal injury <e2end> models in male Wistar/ST rats.	ESE	gastric mucosal injury	Negative	o
20699592	t	0	<e1start> Agarwood <e1end> induced laxative effects via acetylcholine receptors on loperamide-induced <e2start> constipation <e2end> in mice.	Agarwood	constipation	Treatment_of_disease	o
20699592	a	2	EEA-1, EEA-2, the main constituents of EEAs (mangiferin, and genkwanin-5-O-primeveroside), and <e1start> senna <e1end> increased the frequency and weight of stools in loperamide-induced <e2start> constipation <e2end> model mice.	senna	constipation	Treatment_of_disease	x
20699592	a	3	EEA-1 and EEA-2 did not induce <e2start> diarrhea <e2end> as a side effect, but <e1start> senna <e1end> induced severe diarrhea.	senna	diarrhea	Negative	o
20699592	a	3	EEA-1 and EEA-2 did not induce diarrhea as a side effect, but <e1start> senna <e1end> induced severe <e2start> diarrhea <e2end>.	senna	diarrhea	Cause_of_disease	o
20836552	t	0	<e2start> Cardiac contractile dysfunction <e2end> and apoptosis in streptozotocin-induced diabetic rats are ameliorated by <e1start> garlic <e1end> oil supplementation.	garlic	Cardiac contractile dysfunction	Treatment_of_disease	o
20836552	t	0	Cardiac contractile dysfunction and apoptosis in streptozotocin-induced <e2start> diabetic <e2end> rats are ameliorated by <e1start> garlic <e1end> oil supplementation.	garlic	diabetic	Treatment_of_disease	o
20836552	a	1	However, the mechanism by which <e1start> garlic <e1end> oil protects <e2start> diabetes <e2end>-induced cardiomyopathy is unclear.	garlic	diabetes	Negative	o
20836552	a	1	However, the mechanism by which <e1start> garlic <e1end> oil protects diabetes-induced <e2start> cardiomyopathy <e2end> is unclear.	garlic	cardiomyopathy	Negative	o
20836552	a	2	In this study, streptozotocin (STZ)-induced <e2start> diabetic <e2end> rats received <e1start> garlic <e1end> oil (0, 10, 50, or 100 mg/kg of body weight) by gastric gavage every 2 days for 16 days.	garlic	diabetic	Negative	o
20836552	a	6	However, these <e2start> diabetes <e2end>-related cardiac dysfunctions were almost dose-dependently ameliorated by <e1start> garlic <e1end> oil administration.	garlic	diabetes	Treatment_of_disease	o
20836552	a	6	However, these diabetes-related <e2start> cardiac dysfunctions <e2end> were almost dose-dependently ameliorated by <e1start> garlic <e1end> oil administration.	garlic	cardiac dysfunctions	Treatment_of_disease	o
20836552	a	7	In conclusion, <e1start> garlic <e1end> oil possesses significant potential for protecting hearts from <e2start> diabetes <e2end>-induced cardiomyopathy.	garlic	diabetes	Treatment_of_disease	o
20836552	a	7	In conclusion, <e1start> garlic <e1end> oil possesses significant potential for protecting hearts from diabetes-induced <e2start> cardiomyopathy <e2end>.	garlic	cardiomyopathy	Treatment_of_disease	o
21056445	a	0	<e1start> Argemone mexicana <e1end> (AM), a validated herbal medicine for uncomplicated <e2start> malaria <e2end>, seems to prevent severe malaria without completely clearing parasites in most patients.	Argemone mexicana	malaria	Treatment_of_disease	o
21056445	a	0	<e1start> Argemone mexicana <e1end> (AM), a validated herbal medicine for uncomplicated malaria, seems to prevent severe <e2start> malaria <e2end> without completely clearing parasites in most patients.	Argemone mexicana	malaria	Treatment_of_disease	o
21056445	a	0	Argemone mexicana (<e1start> AM <e1end>), a validated herbal medicine for uncomplicated <e2start> malaria <e2end>, seems to prevent severe malaria without completely clearing parasites in most patients.	AM	malaria	Treatment_of_disease	o
21056445	a	0	Argemone mexicana (<e1start> AM <e1end>), a validated herbal medicine for uncomplicated malaria, seems to prevent severe <e2start> malaria <e2end> without completely clearing parasites in most patients.	AM	malaria	Treatment_of_disease	o
21095205	t	0	Activity of <e1start> Melaleuca alternifolia <e1end> (tea tree) oil on <e2start> Influenza <e2end> virus A/PR/8: study on the mechanism of action.	Melaleuca alternifolia	Influenza	Negative	o
21095205	t	0	Activity of Melaleuca alternifolia (<e1start> tea tree <e1end>) oil on <e2start> Influenza <e2end> virus A/PR/8: study on the mechanism of action.	tea tree	Influenza	Negative	o
21095205	a	0	Our previous study demonstrated that <e1start> Melaleuca alternifolia <e1end> (tea tree) oil (TTO) had an interesting antiviral activity against <e2start> Influenza A <e2end> in MDCK cells.	Melaleuca alternifolia	Influenza A	Treatment_of_disease	o
21095205	a	0	Our previous study demonstrated that Melaleuca alternifolia (<e1start> tea tree <e1end>) oil (TTO) had an interesting antiviral activity against <e2start> Influenza A <e2end> in MDCK cells.	tea tree	Influenza A	Treatment_of_disease	o
21095205	a	0	Our previous study demonstrated that Melaleuca alternifolia (tea tree) oil (<e1start> TTO <e1end>) had an interesting antiviral activity against <e2start> Influenza A <e2end> in MDCK cells.	TTO	Influenza A	Treatment_of_disease	o
21095205	a	1	In fact, when we tested <e1start> TTO <e1end> and some of its components, we found that TTO had an inhibitory effect on <e2start> influenza <e2end> virus replication at doses below the cytotoxic dose; terpinen-4-ol, terpinolene, and alfa-terpineol were the main active components.	TTO	influenza	Treatment_of_disease	x
21095205	a	1	In fact, when we tested TTO and some of its components, we found that <e1start> TTO <e1end> had an inhibitory effect on <e2start> influenza <e2end> virus replication at doses below the cytotoxic dose; terpinen-4-ol, terpinolene, and alfa-terpineol were the main active components.	TTO	influenza	Treatment_of_disease	o
21095205	a	2	The aim of this study was to investigate the mechanism of action of <e1start> TTO <e1end> and its active components against <e2start> Influenza A <e2end>/PR/8 virus subtype H1N1 in MDCK cells.	TTO	Influenza A	Negative	o
21095205	a	4	Thus, the effect of <e1start> TTO <e1end> and its active components on different steps of the replicative cycle of influenza virus was studied by adding the test compounds at various times after <e2start> infection <e2end>.	TTO	infection	Negative	o
21095205	a	4	Thus, the effect of <e1start> TTO <e1end> and its active components on different steps of the replicative cycle of <e2start> influenza <e2end> virus was studied by adding the test compounds at various times after infection.	TTO	influenza	Negative	o
21095205	a	5	These experiments revealed that viral replication was significantly inhibited if <e1start> TTO <e1end> was added within 2h of infection, indicating an interference with an early step of the viral replicative cycle of <e2start> influenza <e2end> virus.	TTO	influenza	Treatment_of_disease	x
21095205	a	5	These experiments revealed that viral replication was significantly inhibited if <e1start> TTO <e1end> was added within 2h of <e2start> infection <e2end>, indicating an interference with an early step of the viral replicative cycle of influenza virus.	TTO	infection	Negative	o
21095205	a	7	<e1start> TTO <e1end> did not inhibit influenza virus neuraminidase activity, as shown by the experiment measuring the amount of 4-methylumbelliferone, cleaved by the <e2start> influenza <e2end> virus neuraminidase from the fluorogenic substrate 2'-O-(4-methylumbelliferyl)-N-acetylneuraminic acid.	TTO	influenza	Negative	o
21095205	a	7	<e1start> TTO <e1end> did not inhibit <e2start> influenza <e2end> virus neuraminidase activity, as shown by the experiment measuring the amount of 4-methylumbelliferone, cleaved by the influenza virus neuraminidase from the fluorogenic substrate 2'-O-(4-methylumbelliferyl)-N-acetylneuraminic acid.	TTO	influenza	Negative	o
21105694	t	0	Green and <e1start> black tea <e1end> suppress <e2start> hyperglycemia <e2end> and insulin resistance by retaining the expression of glucose transporter 4 in muscle of high-fat diet-fed C57BL/6J mice.	black tea	hyperglycemia	Treatment_of_disease	o
21105694	t	0	Green and <e1start> black tea <e1end> suppress hyperglycemia and <e2start> insulin resistance <e2end> by retaining the expression of glucose transporter 4 in muscle of high-fat diet-fed C57BL/6J mice.	black tea	insulin resistance	Treatment_of_disease	o
21105694	a	0	To investigate the preventive effects of tea on <e2start> hyperglycemia <e2end> and insulin resistance, male C57BL/6J mice were given a high-fat diet containing 29% lard and also <e1start> green or black tea <e1end> ad libitum for 14 weeks.	green or black tea	hyperglycemia	Negative	o
21105694	a	0	To investigate the preventive effects of tea on hyperglycemia and <e2start> insulin resistance <e2end>, male C57BL/6J mice were given a high-fat diet containing 29% lard and also <e1start> green or black tea <e1end> ad libitum for 14 weeks.	green or black tea	insulin resistance	Negative	o
21105694	a	0	To investigate the preventive effects of <e1start> tea <e1end> on <e2start> hyperglycemia <e2end> and insulin resistance, male C57BL/6J mice were given a high-fat diet containing 29% lard and also green or black tea ad libitum for 14 weeks.	tea	hyperglycemia	Negative	o
21105694	a	0	To investigate the preventive effects of <e1start> tea <e1end> on hyperglycemia and <e2start> insulin resistance <e2end>, male C57BL/6J mice were given a high-fat diet containing 29% lard and also green or black tea ad libitum for 14 weeks.	tea	insulin resistance	Negative	o
21105694	a	4	The results strongly suggest that <e1start> green and black tea <e1end> suppress high-fat diet-evoked <e2start> hyperglycemia <e2end> and insulin resistance by retaining the level of GLUT4 and increasing the level of GLUT4 on the plasma membrane in muscle.	green and black tea	hyperglycemia	Treatment_of_disease	o
21105694	a	4	The results strongly suggest that <e1start> green and black tea <e1end> suppress high-fat diet-evoked hyperglycemia and <e2start> insulin resistance <e2end> by retaining the level of GLUT4 and increasing the level of GLUT4 on the plasma membrane in muscle.	green and black tea	insulin resistance	Treatment_of_disease	o
21197427	t	0	<e1start> Zingiber officinale <e1end> Mitigates <e2start> Brain Damage <e2end> and Improves Memory Impairment in Focal Cerebral Ischemic Rat.	Zingiber officinale	Brain Damage	Treatment_of_disease	o
21197427	t	0	<e1start> Zingiber officinale <e1end> Mitigates Brain Damage and Improves <e2start> Memory Impairment <e2end> in Focal Cerebral Ischemic Rat.	Zingiber officinale	Memory Impairment	Treatment_of_disease	o
21197427	t	0	<e1start> Zingiber officinale <e1end> Mitigates Brain Damage and Improves Memory Impairment in Focal <e2start> Cerebral Ischemic <e2end> Rat.	Zingiber officinale	Cerebral Ischemic	Treatment_of_disease	o
21197427	a	2	In this study, possible protective effect of <e1start> Zingiber officinale <e1end>, a medicinal plant reputed for neuroprotective effect against oxidative stress-related <e2start> brain damage <e2end>, on brain damage and memory deficit induced by focal cerebral ischemia was elucidated.	Zingiber officinale	brain damage	Treatment_of_disease	o
21197427	a	2	In this study, possible protective effect of <e1start> Zingiber officinale <e1end>, a medicinal plant reputed for neuroprotective effect against oxidative stress-related brain damage, on <e2start> brain damage <e2end> and memory deficit induced by focal cerebral ischemia was elucidated.	Zingiber officinale	brain damage	Treatment_of_disease	o
21197427	a	2	In this study, possible protective effect of <e1start> Zingiber officinale <e1end>, a medicinal plant reputed for neuroprotective effect against oxidative stress-related brain damage, on brain damage and <e2start> memory deficit <e2end> induced by focal cerebral ischemia was elucidated.	Zingiber officinale	memory deficit	Treatment_of_disease	o
21197427	a	2	In this study, possible protective effect of <e1start> Zingiber officinale <e1end>, a medicinal plant reputed for neuroprotective effect against oxidative stress-related brain damage, on brain damage and memory deficit induced by focal <e2start> cerebral ischemia <e2end> was elucidated.	Zingiber officinale	cerebral ischemia	Treatment_of_disease	o
21197427	a	3	Male adult Wistar rats were administrated an alcoholic extract of <e1start> ginger <e1end> rhizome orally 14 days before and 21 days after the permanent <e2start> occlusion <e2end> of right middle cerebral artery (MCAO).	ginger	occlusion	Negative	o
21197427	a	7	The results showed that cognitive function and neurons density in hippocampus of rats receiving <e1start> ginger <e1end> rhizome extract were improved while the brain <e2start> infarct <e2end> volume was decreased.	ginger	infarct	Treatment_of_disease	o
21197427	a	9	In conclusion, our study demonstrated the beneficial effect of <e1start> ginger <e1end> rhizome to protect against focal <e2start> cerebral ischemia <e2end>.	ginger	cerebral ischemia	Treatment_of_disease	o
21199169	t	0	New <e2start> cancer <e2end> treatment strategy using combination of <e1start> green tea <e1end> catechins and anticancer drugs.	green tea	cancer	Treatment_of_disease	o
21199169	a	0	<e1start> Green tea <e1end> is now recognized as the most effective <e2start> cancer <e2end> preventive beverage.	Green tea	cancer	Treatment_of_disease	o
21199169	a	1	In one study, 10 Japanese-size cups of <e1start> green tea <e1end> daily supplemented with tablets of green tea extract limited the recurrence of <e2start> colorectal polyps <e2end> in humans to 50%.	green tea	colorectal polyps	Treatment_of_disease	o
21199169	a	1	In one study, 10 Japanese-size cups of green tea daily supplemented with tablets of <e1start> green tea <e1end> extract limited the recurrence of <e2start> colorectal polyps <e2end> in humans to 50%.	green tea	colorectal polyps	Treatment_of_disease	o
21199169	a	2	Thus, <e2start> cancer <e2end> patients who consume <e1start> green tea <e1end> and take anticancer drugs will have double prevention.	green tea	cancer	Treatment_of_disease	o
21291361	a	0	<e1start> Hibiscus sabdariffa Linne <e1end> is a traditional Chinese rose tea and has been effectively used in folk medicines for treatment of <e2start> hypertension <e2end>, inflammatory conditions.	Hibiscus sabdariffa Linne	hypertension	Treatment_of_disease	o
21291361	a	0	<e1start> Hibiscus sabdariffa Linne <e1end> is a traditional Chinese rose tea and has been effectively used in folk medicines for treatment of hypertension, <e2start> inflammatory conditions <e2end>.	Hibiscus sabdariffa Linne	inflammatory conditions	Treatment_of_disease	o
21291361	a	0	Hibiscus sabdariffa Linne is a traditional <e1start> Chinese rose tea <e1end> and has been effectively used in folk medicines for treatment of <e2start> hypertension <e2end>, inflammatory conditions.	Chinese rose tea	hypertension	Treatment_of_disease	o
21291361	a	0	Hibiscus sabdariffa Linne is a traditional <e1start> Chinese rose tea <e1end> and has been effectively used in folk medicines for treatment of hypertension, <e2start> inflammatory conditions <e2end>.	Chinese rose tea	inflammatory conditions	Treatment_of_disease	o
21291361	a	4	<e1start> PCA <e1end> and HAs protected against <e2start> oxidative damage <e2end> induced by tert-butyl droperoxide (t-BHP) in rat primary hepatocytes.	PCA	oxidative damage	Treatment_of_disease	o
21291361	a	4	PCA and <e1start> HAs <e1end> protected against <e2start> oxidative damage <e2end> induced by tert-butyl droperoxide (t-BHP) in rat primary hepatocytes.	HAs	oxidative damage	Treatment_of_disease	o
21291361	a	5	In rabbits fed cholesterol and human experimental studies, these studies imply <e1start> HSE <e1end> could be pursued as <e2start> atherosclerosis <e2end> chemopreventive agents as they inhibit LDL oxidation, foam cell formation, as well as smooth muscle cell migration and proliferation.	HSE	atherosclerosis	Treatment_of_disease	o
21291361	a	8	<e1start> HAs <e1end> and HPE were demonstrated to cause <e2start> cancer <e2end> cell apoptosis, especially in leukemia and gastric cancer.	HAs	cancer	Treatment_of_disease	x
21291361	a	8	<e1start> HAs <e1end> and HPE were demonstrated to cause cancer cell apoptosis, especially in <e2start> leukemia <e2end> and gastric cancer.	HAs	leukemia	Treatment_of_disease	x
21291361	a	8	<e1start> HAs <e1end> and HPE were demonstrated to cause cancer cell apoptosis, especially in leukemia and <e2start> gastric cancer <e2end>.	HAs	gastric cancer	Treatment_of_disease	x
21291361	a	8	HAs and <e1start> HPE <e1end> were demonstrated to cause <e2start> cancer <e2end> cell apoptosis, especially in leukemia and gastric cancer.	HPE	cancer	Treatment_of_disease	x
21291361	a	8	HAs and <e1start> HPE <e1end> were demonstrated to cause cancer cell apoptosis, especially in <e2start> leukemia <e2end> and gastric cancer.	HPE	leukemia	Treatment_of_disease	x
21291361	a	8	HAs and <e1start> HPE <e1end> were demonstrated to cause cancer cell apoptosis, especially in leukemia and <e2start> gastric cancer <e2end>.	HPE	gastric cancer	Treatment_of_disease	x
21291361	a	9	More recent studies investigated the protective effect of <e1start> HSE <e1end> and HPE in streptozotocin induced <e2start> diabetic nephropathy <e2end>.	HSE	diabetic nephropathy	Treatment_of_disease	o
21291361	a	9	More recent studies investigated the protective effect of HSE and <e1start> HPE <e1end> in streptozotocin induced <e2start> diabetic nephropathy <e2end>.	HPE	diabetic nephropathy	Treatment_of_disease	o
21291361	a	10	From all these studies, it is clear that various <e1start> H. sabdariffa <e1end> extracts exhibit activities against <e2start> atherosclerosis <e2end>, liver disease, cancer, diabetes and other metabolic syndromes.	H. sabdariffa	atherosclerosis	Treatment_of_disease	o
21291361	a	10	From all these studies, it is clear that various <e1start> H. sabdariffa <e1end> extracts exhibit activities against atherosclerosis, <e2start> liver disease <e2end>, cancer, diabetes and other metabolic syndromes.	H. sabdariffa	liver disease	Treatment_of_disease	o
21291361	a	10	From all these studies, it is clear that various <e1start> H. sabdariffa <e1end> extracts exhibit activities against atherosclerosis, liver disease, <e2start> cancer <e2end>, diabetes and other metabolic syndromes.	H. sabdariffa	cancer	Treatment_of_disease	o
21291361	a	10	From all these studies, it is clear that various <e1start> H. sabdariffa <e1end> extracts exhibit activities against atherosclerosis, liver disease, cancer, <e2start> diabetes <e2end> and other metabolic syndromes.	H. sabdariffa	diabetes	Treatment_of_disease	o
21291361	a	10	From all these studies, it is clear that various <e1start> H. sabdariffa <e1end> extracts exhibit activities against atherosclerosis, liver disease, cancer, diabetes and other <e2start> metabolic syndromes <e2end>.	H. sabdariffa	metabolic syndromes	Treatment_of_disease	o
21384460	t	0	Association between <e1start> areca <e1end>-stimulated vimentin expression and the progression of <e2start> head and neck cancers <e2end>.	areca	head and neck cancers	Negative	o
21384460	a	0	BACKGROUND: <e1start> Areca nut <e1end> chewing is a common oral habit of Asians that is closely associated with the high incidence of <e2start> head and neck carcinoma <e2end>.	Areca nut	head and neck carcinoma	Cause_of_disease	o
21384460	a	1	The purpose of this study was to investigate the impacts of <e1start> areca nut <e1end> chewing on neoplastic process of <e2start> head and neck carcinoma <e2end>.	areca nut	head and neck carcinoma	Negative	o
21384460	a	2	METHODS: <e2start> Head and neck carcinoma <e2end> cells were treated with <e1start> areca nut <e1end> extract to perceive the phenotypic impacts.	areca nut	Head and neck carcinoma	Negative	o
21384460	a	3	<e2start> Tumor <e2end> tissues were analyzed with immunohistochemistry (IHC) to understand the association between <e1start> areca <e1end>-associated molecular changes and clinical variables.	areca	Tumor	Negative	o
21384460	a	4	RESULTS: Upon treatment with <e1start> areca nut <e1end> extract, <e2start> carcinoma <e2end> cells showed the increase of vimentin.	areca nut	carcinoma	Negative	o
21384460	a	9	CONCLUSION: <e1start> Areca <e1end>-modulated vimentin expression enhanced the progression of <e2start> head and neck carcinoma <e2end>.	Areca	head and neck carcinoma	Cause_of_disease	o
21685250	t	0	<e1start> Tobacco <e1end> smoking and <e2start> cutaneous squamous cell carcinoma <e2end>: a 16-year longitudinal population-based study.	Tobacco	cutaneous squamous cell carcinoma	Negative	o
21685250	a	0	BACKGROUND: Although <e1start> tobacco <e1end> smoking is commonly cited as a risk factor for <e2start> cutaneous squamous cell carcinoma <e2end> (SCC), the evidence from previous clinical and case-control studies is conflicting.	tobacco	cutaneous squamous cell carcinoma	Cause_of_disease	o
21685250	a	0	BACKGROUND: Although <e1start> tobacco <e1end> smoking is commonly cited as a risk factor for cutaneous squamous cell carcinoma (<e2start> SCC <e2end>), the evidence from previous clinical and case-control studies is conflicting.	tobacco	SCC	Cause_of_disease	o
21685250	a	1	We therefore aimed to prospectively examine the role of <e1start> tobacco <e1end> smoking in the development of <e2start> SCC <e2end> of the skin in a population-based study.	tobacco	SCC	Negative	o
21685250	a	8	CONCLUSIONS: In this Australian follow-up study, <e1start> tobacco <e1end> smoking did not increase the risk of <e2start> SCC <e2end> of the skin.	tobacco	SCC	Negative	o
21685250	a	9	IMPACT: These prospective adjusted data provide strong evidence which suggests that cutaneous SCC should not be on the list of <e1start> tobacco <e1end>-related <e2start> cancers <e2end>.	tobacco	cancers	Cause_of_disease	o
21685250	a	9	IMPACT: These prospective adjusted data provide strong evidence which suggests that cutaneous <e2start> SCC <e2end> should not be on the list of <e1start> tobacco <e1end>-related cancers.	tobacco	SCC	Negative	o
21688009	t	0	<e1start> Lemon verbena <e1end> infusion consumption attenuates oxidative stress in dextran sulfate sodium-induced <e2start> colitis <e2end> in the rat.	Lemon verbena	colitis	Treatment_of_disease	o
21688009	a	4	AIMS: This study evaluated the preventive effects of <e1start> lemon verbena <e1end> infusion consumption against mild-to-moderate dextran sulfate sodium (DSS)-induced <e2start> colitis <e2end> in rats.	lemon verbena	colitis	Negative	o
21688009	a	13	CONCLUSION: Our study shows that the preventive consumption of <e1start> lemon verbena <e1end> infusion offered some antioxidative protection during experimental <e2start> colitis <e2end> by stimulating SOD activity and decreasing lipid peroxidation.	lemon verbena	colitis	Treatment_of_disease	o
21750018	t	0	Dietary <e1start> wolfberry <e1end> ameliorates retinal structure abnormalities in db/db mice at the early stage of <e2start> diabetes <e2end>.	wolfberry	diabetes	Treatment_of_disease	o
21750018	t	0	Dietary <e1start> wolfberry <e1end> ameliorates <e2start> retinal structure abnormalities <e2end> in db/db mice at the early stage of diabetes.	wolfberry	retinal structure abnormalities	Treatment_of_disease	o
21750018	a	2	<e1start> Wolfberry <e1end> is a traditional Asian fruit consumed for years to prevent aging <e2start> eye diseases <e2end> in Asian countries.	Wolfberry	eye diseases	Treatment_of_disease	o
21750018	a	3	Here we report that dietary <e1start> wolfberry <e1end> ameliorated mouse <e2start> retinal abnormality <e2end> at the early stage of type 2 diabetes in db/db mice.	wolfberry	retinal abnormality	Treatment_of_disease	o
21750018	a	3	Here we report that dietary <e1start> wolfberry <e1end> ameliorated mouse retinal abnormality at the early stage of <e2start> type 2 diabetes <e2end> in db/db mice.	wolfberry	type 2 diabetes	Treatment_of_disease	o
21750018	a	11	Taken together, dietary <e1start> wolfberry <e1end> on retinal protection in <e2start> diabetic <e2end> mice is, at least partially, due to zeaxanthin and/or lutein.	wolfberry	diabetic	Negative	o
21840559	a	0	The ethanol extract from the dried exudate of <e1start> Bursera fagaroides <e1end> (Burseraceae) showed significant cytotoxic activity in the HT-29 (human <e2start> colon adenocarcinoma <e2end>) test system.	Bursera fagaroides	colon adenocarcinoma	Treatment_of_disease	o
21840559	a	0	The ethanol extract from the dried exudate of Bursera fagaroides (<e1start> Burseraceae <e1end>) showed significant cytotoxic activity in the HT-29 (human <e2start> colon adenocarcinoma <e2end>) test system.	Burseraceae	colon adenocarcinoma	Treatment_of_disease	o
21849094	t	0	Benefits of whole <e1start> ginger <e1end> extract in <e2start> prostate cancer <e2end>.	ginger	prostate cancer	Treatment_of_disease	o
21849094	a	3	Here, we show that whole <e1start> ginger <e1end> extract (GE) exerts significant growth-inhibitory and death-inductory effects in a spectrum of <e2start> prostate cancer <e2end> cells.	ginger	prostate cancer	Treatment_of_disease	o
21849094	a	3	Here, we show that whole ginger extract (<e1start> GE <e1end>) exerts significant growth-inhibitory and death-inductory effects in a spectrum of <e2start> prostate cancer <e2end> cells.	GE	prostate cancer	Treatment_of_disease	o
21849094	a	4	Comprehensive studies have confirmed that <e1start> GE <e1end> perturbed cell-cycle progression, impaired reproductive capacity, modulated cell-cycle and apoptosis regulatory molecules and induced a caspase-driven, mitochondrially mediated apoptosis in human <e2start> prostate cancer <e2end> cells.	GE	prostate cancer	Treatment_of_disease	x
21849094	a	5	Remarkably, daily oral feeding of 100 mg/kg body weight of <e1start> GE <e1end> inhibited growth and progression of PC-3 xenografts by approximately 56 % in nude mice, as shown by measurements of <e2start> tumour <e2end> volume.	GE	tumour	Treatment_of_disease	x
21849094	a	6	<e2start> Tumour <e2end> tissue from <e1start> GE <e1end>-treated mice showed reduced proliferation index and widespread apoptosis compared with controls, as determined by immunoblotting and immunohistochemical methods.	GE	Tumour	Treatment_of_disease	x
21849094	a	7	Most importantly, <e1start> GE <e1end> did not exert any detectable <e2start> toxicity <e2end> in normal, rapidly dividing tissues such as gut and bone marrow.	GE	toxicity	Negative	o
21849094	a	8	To the best of our knowledge, this is the first report to demonstrate the in vitro and in vivo anticancer activity of whole <e1start> GE <e1end> for the management of <e2start> prostate cancer <e2end>.	GE	prostate cancer	Treatment_of_disease	o
21894150	t	0	Vision preservation during <e2start> retinal inflammation <e2end> by anthocyanin-rich <e1start> bilberry <e1end> extract: cellular and molecular mechanism.	bilberry	retinal inflammation	Treatment_of_disease	o
21894150	a	5	At the cellular level, we found that the <e2start> EIU <e2end>-associated rhodopsin decreased and the shortening of outer segments in photoreceptor cells were suppressed in the <e1start> bilberry <e1end>-extract-treated animals.	bilberry	EIU	Negative	o
21894150	a	7	In addition to its anti-inflammatory effect, the anthocyanin-rich <e1start> bilberry <e1end> extract ameliorated the intracellular elevation of reactive oxygen species and activated NF-kB, a redox-sensitive transcription factor, in the <e2start> inflamed retina <e2end>.	bilberry	inflamed retina	Treatment_of_disease	x
21894150	a	8	Our findings indicate that anthocyanin-rich <e1start> bilberry <e1end> extract has a protective effect on visual function during <e2start> retinal inflammation <e2end>.	bilberry	retinal inflammation	Treatment_of_disease	o
21933433	t	0	In vitro antioxidant and anticancer activity of young <e1start> Zingiber officinale <e1end> against human <e2start> breast carcinoma <e2end> cell lines.	Zingiber officinale	breast carcinoma	Treatment_of_disease	o
21933433	a	1	The present work is aimed to find out antioxidant and anticancer activities of two Bangladeshi <e1start> ginger <e1end> varieties (Fulbaria and Syedpuri) at young age grown under ambient (400 mol/mol) and elevated (800 mol/mol) CO2 concentrations against two human <e2start> breast cancer <e2end> cell lines (MCF-7 and MDA-MB-231).	ginger	breast cancer	Negative	o
21933433	a	6	The results showed that enriched <e1start> ginger <e1end> extract (rhizomes) exhibited the highest anticancer activity on MCF-7 <e2start> cancer <e2end> cells with IC50 values of 34.8 and 25.7 g/ml for Fulbaria and Syedpuri respectively.	ginger	cancer	Negative	o
21933433	a	9	The use of <e1start> ginger <e1end> grown under elevated CO2 concentration may have potential in the treatment and prevention of <e2start> cancer <e2end>.	ginger	cancer	Treatment_of_disease	o
21972295	t	0	Projected effects of <e1start> tobacco <e1end> smoking on worldwide <e2start> tuberculosis <e2end> control: mathematical modelling analysis.	tobacco	tuberculosis	Negative	o
21972295	a	7	The model estimated that aggressive <e1start> tobacco <e1end> control (achieving a 1% decrease in smoking prevalence per year down to eradication) would avert 27 million smoking attributable deaths from <e2start> tuberculosis <e2end> by 2050.	tobacco	tuberculosis	Negative	o
21972295	a	8	However, if the prevalence of smoking increased to 50% of adults (as observed in countries with high <e1start> tobacco <e1end> use), the model estimated that 34 million additional deaths from <e2start> tuberculosis <e2end> would occur by 2050.	tobacco	tuberculosis	Negative	o
21972295	a	9	CONCLUSIONS: <e1start> Tobacco <e1end> smoking could substantially increase <e2start> tuberculosis <e2end> cases and deaths worldwide in coming years, undermining progress towards tuberculosis mortality targets.	Tobacco	tuberculosis	Cause_of_disease	o
21972295	a	9	CONCLUSIONS: <e1start> Tobacco <e1end> smoking could substantially increase tuberculosis cases and deaths worldwide in coming years, undermining progress towards <e2start> tuberculosis <e2end> mortality targets.	Tobacco	tuberculosis	Negative	o
21972295	a	10	Aggressive <e1start> tobacco <e1end> control could avert millions of deaths from <e2start> tuberculosis <e2end>.	tobacco	tuberculosis	Cause_of_disease	x
22012859	a	0	Elastase is the only currently identified target protein for indole-3-carbinol (I3C), a naturally occurring hydrolysis product of glucobrassicin in cruciferous vegetables such as <e1start> broccoli <e1end>, cabbage, and Brussels sprouts that induces a cell cycle arrest and apoptosis of human <e2start> breast cancer <e2end> cells.	broccoli	breast cancer	Treatment_of_disease	x
22012859	a	0	Elastase is the only currently identified target protein for indole-3-carbinol (I3C), a naturally occurring hydrolysis product of glucobrassicin in cruciferous vegetables such as broccoli, <e1start> cabbage <e1end>, and Brussels sprouts that induces a cell cycle arrest and apoptosis of human <e2start> breast cancer <e2end> cells.	cabbage	breast cancer	Treatment_of_disease	x
22012859	a	0	Elastase is the only currently identified target protein for indole-3-carbinol (I3C), a naturally occurring hydrolysis product of glucobrassicin in cruciferous vegetables such as broccoli, cabbage, and <e1start> Brussels sprouts <e1end> that induces a cell cycle arrest and apoptosis of human <e2start> breast cancer <e2end> cells.	Brussels sprouts	breast cancer	Treatment_of_disease	x
22012859	a	0	Elastase is the only currently identified target protein for indole-3-carbinol (I3C), a naturally occurring hydrolysis product of glucobrassicin in <e1start> cruciferous vegetables <e1end> such as broccoli, cabbage, and Brussels sprouts that induces a cell cycle arrest and apoptosis of human <e2start> breast cancer <e2end> cells.	cruciferous vegetables	breast cancer	Treatment_of_disease	x
22013392	t	0	Toward the identification of communities with increased <e1start> tobacco <e1end>-associated <e2start> cancer <e2end> burden: Application of spatial modeling techniques.	tobacco	cancer	Cause_of_disease	o
22013392	a	1	Identifying areas with higher than average <e2start> cancer <e2end> risk and smoking rates, then targeting those areas for intervention, is one approach to more rapidly lower the overall <e1start> tobacco <e1end> disease burden in a given state.	tobacco	cancer	Negative	o
22013392	a	2	Our research team used spatial modeling techniques to identify areas in Florida with higher than expected <e1start> tobacco <e1end>-associated <e2start> cancer <e2end> incidence clusters.	tobacco	cancer	Cause_of_disease	o
22013392	a	3	MATERIALS AND METHODS: Geocoded <e1start> tobacco <e1end>-associated incident <e2start> cancer <e2end> data from 1998 to 2002 from the Florida Cancer Data System were used.	tobacco	cancer	Cause_of_disease	o
22013392	a	4	<e1start> Tobacco <e1end>-associated <e2start> cancers <e2end> included lung, esophageal, and H/N cancers.	Tobacco	cancers	Cause_of_disease	o
22013392	a	4	<e1start> Tobacco <e1end>-associated cancers included lung, esophageal, and <e2start> H/N cancers <e2end>.	Tobacco	H/N cancers	Cause_of_disease	o
22013392	a	4	<e1start> Tobacco <e1end>-associated cancers included <e2start> lung, esophageal, and H/N cancers <e2end>.	Tobacco	lung, esophageal, and H/N cancers	Cause_of_disease	o
22013392	a	4	<e1start> Tobacco <e1end>-associated cancers included lung, <e2start> esophageal, and H/N cancers <e2end>.	Tobacco	esophageal, and H/N cancers	Cause_of_disease	o
22013392	a	5	SaTScan was used to identify geographic areas that had statistically significant (P<0.10) excess age-adjusted rates of <e1start> tobacco <e1end>-associated <e2start> cancers <e2end>.	tobacco	cancers	Cause_of_disease	o
22013392	a	20	However, spatial analyses may be most useful when examining incident clusters where several <e1start> tobacco <e1end>-associated <e2start> cancer <e2end> clusters overlap.	tobacco	cancer	Cause_of_disease	o
22013392	a	21	Focusing on overlapping <e2start> cancer <e2end> clusters may help investigators identify priority areas for further screening, detailed assessments of <e1start> tobacco <e1end> use, and/or prevention and cessation interventions to decrease risk.	tobacco	cancer	Negative	o
22088277	a	0	Epidemiological evidence shows that regular consumption of <e1start> Brassicaceae <e1end> is associated with a reduced risk of <e2start> cancer <e2end> and heart disease.	Brassicaceae	cancer	Treatment_of_disease	o
22088277	a	0	Epidemiological evidence shows that regular consumption of <e1start> Brassicaceae <e1end> is associated with a reduced risk of cancer and <e2start> heart disease <e2end>.	Brassicaceae	heart disease	Treatment_of_disease	o
22114531	a	0	<e1start> Coriander <e1end> has been recommended for the relief of <e2start> pain <e2end>, anxiety, flatulence, and loss of appetite.	Coriander	pain	Treatment_of_disease	o
22114531	a	0	<e1start> Coriander <e1end> has been recommended for the relief of pain, <e2start> anxiety <e2end>, flatulence, and loss of appetite.	Coriander	anxiety	Treatment_of_disease	o
22114531	a	0	<e1start> Coriander <e1end> has been recommended for the relief of pain, anxiety, <e2start> flatulence <e2end>, and loss of appetite.	Coriander	flatulence	Treatment_of_disease	o
22114531	a	0	<e1start> Coriander <e1end> has been recommended for the relief of pain, anxiety, flatulence, and <e2start> loss of appetite <e2end>.	Coriander	loss of appetite	Treatment_of_disease	o
22114531	a	1	In traditional medicine, it is believed that <e1start> coriander <e1end> can induce some degree of <e2start> amnesia <e2end> in a child when his/her mother uses coriander during the pregnancy.	coriander	amnesia	Treatment_of_disease	o
22114531	a	1	In traditional medicine, it is believed that coriander can induce some degree of <e2start> amnesia <e2end> in a child when his/her mother uses <e1start> coriander <e1end> during the pregnancy.	coriander	amnesia	Negative	o
22114531	a	7	No modification in the <e2start> pain <e2end> threshold was elicited by electric stimuli both in <e1start> coriander <e1end> and control groups.	coriander	pain	Negative	o
22257133	t	0	Perceived health risks, attitude and readiness to quit <e1start> tobacco <e1end> among <e2start> euthymic bipolar disorder <e2end> patients in regular contact with mental health services: an exploratory study from India.	tobacco	euthymic bipolar disorder	Negative	o
22257133	a	0	BACKGROUND: Patients with <e2start> bipolar disorder <e2end> (BD) are at higher risk of <e1start> tobacco <e1end>-related harm compared with general population.	tobacco	bipolar disorder	Cause_of_disease	o
22257133	a	0	BACKGROUND: Patients with bipolar disorder (<e2start> BD <e2end>) are at higher risk of <e1start> tobacco <e1end>-related harm compared with general population.	tobacco	BD	Cause_of_disease	o
22257133	a	2	AIM: The study aims to explore the perceived health risks, attitude and readiness to quit <e1start> tobacco <e1end> among euthymic <e2start> BD <e2end> patients.	tobacco	BD	Negative	o
22257133	a	8	The non-readiness to change <e1start> tobacco <e1end> use was predicted by difficulty in quitting due to <e2start> mood disorder <e2end> (odds ratio (OR) 0.229) and a higher perceived ability to quit (OR 0.328).	tobacco	mood disorder	Negative	o
22257133	a	9	CONCLUSION: The knowledge and risk perception for <e1start> tobacco <e1end> remains inadequate even among the stable <e2start> BD type I <e2end> patients in regular contact with mental health services.	tobacco	BD type I	Negative	o
22272893	a	0	The aim of this review is to summarize present knowledge of genetic variation in cytochrome P450 1B1 (CYP1B1) and 2C9 (CYP2C9) genes and risk of <e1start> tobacco <e1end>-related <e2start> cancer <e2end>, female cancer, chronic obstructive pulmonary disease and ischemic vascular disease.	tobacco	cancer	Cause_of_disease	o
22272893	a	0	The aim of this review is to summarize present knowledge of genetic variation in cytochrome P450 1B1 (CYP1B1) and 2C9 (CYP2C9) genes and risk of <e1start> tobacco <e1end>-related cancer, female <e2start> cancer <e2end>, chronic obstructive pulmonary disease and ischemic vascular disease.	tobacco	cancer	Cause_of_disease	o
22272893	a	0	The aim of this review is to summarize present knowledge of genetic variation in cytochrome P450 1B1 (CYP1B1) and 2C9 (CYP2C9) genes and risk of <e1start> tobacco <e1end>-related cancer, female cancer, <e2start> chronic obstructive pulmonary disease <e2end> and ischemic vascular disease.	tobacco	chronic obstructive pulmonary disease	Cause_of_disease	o
22272893	a	0	The aim of this review is to summarize present knowledge of genetic variation in cytochrome P450 1B1 (CYP1B1) and 2C9 (CYP2C9) genes and risk of <e1start> tobacco <e1end>-related cancer, female cancer, chronic obstructive pulmonary disease and <e2start> ischemic vascular disease <e2end>.	tobacco	ischemic vascular disease	Cause_of_disease	o
22272893	a	5	Recently, large studies on the association between genetic variation in CYP1B1 and CYP2C9 and risk of disease with considerable statistical power rebutted the hypotheses that these genetic variants affect risk of <e1start> tobacco <e1end>-related <e2start> cancer <e2end>, female cancer, chronic obstructive pulmonary disease and ischemic vascular disease.	tobacco	cancer	Cause_of_disease	o
22272893	a	5	Recently, large studies on the association between genetic variation in CYP1B1 and CYP2C9 and risk of disease with considerable statistical power rebutted the hypotheses that these genetic variants affect risk of <e1start> tobacco <e1end>-related cancer, female <e2start> cancer <e2end>, chronic obstructive pulmonary disease and ischemic vascular disease.	tobacco	cancer	Cause_of_disease	o
22272893	a	5	Recently, large studies on the association between genetic variation in CYP1B1 and CYP2C9 and risk of disease with considerable statistical power rebutted the hypotheses that these genetic variants affect risk of <e1start> tobacco <e1end>-related cancer, female cancer, <e2start> chronic obstructive pulmonary disease <e2end> and ischemic vascular disease.	tobacco	chronic obstructive pulmonary disease	Cause_of_disease	o
22272893	a	5	Recently, large studies on the association between genetic variation in CYP1B1 and CYP2C9 and risk of disease with considerable statistical power rebutted the hypotheses that these genetic variants affect risk of <e1start> tobacco <e1end>-related cancer, female cancer, chronic obstructive pulmonary disease and <e2start> ischemic vascular disease <e2end>.	tobacco	ischemic vascular disease	Cause_of_disease	o
22471470	t	0	<e1start> Fenugreek <e1end>, a naturally occurring edible spice, kills MCF-7 human <e2start> breast cancer <e2end> cells via an apoptotic pathway.	Fenugreek	breast cancer	Treatment_of_disease	x
22471470	a	1	Trigonella foenum graecum (<e1start> Fenugreek <e1end>) is traditionally applied to treat disorders such as <e2start> diabetes <e2end>, high cholesterol, wounds, inflammation, and gastrointestinal ailments.	Fenugreek	diabetes	Treatment_of_disease	o
22471470	a	1	Trigonella foenum graecum (<e1start> Fenugreek <e1end>) is traditionally applied to treat disorders such as diabetes, high cholesterol, wounds, inflammation, and <e2start> gastrointestinal ailments <e2end>.	Fenugreek	gastrointestinal ailments	Treatment_of_disease	o
22471470	a	1	Trigonella foenum graecum (<e1start> Fenugreek <e1end>) is traditionally applied to treat disorders such as diabetes, high cholesterol, wounds, <e2start> inflammation <e2end>, and gastrointestinal ailments.	Fenugreek	inflammation	Treatment_of_disease	o
22471470	a	1	Trigonella foenum graecum (<e1start> Fenugreek <e1end>) is traditionally applied to treat disorders such as diabetes, <e2start> high cholesterol <e2end>, wounds, inflammation, and gastrointestinal ailments.	Fenugreek	high cholesterol	Treatment_of_disease	o
22471470	a	1	Trigonella foenum graecum (<e1start> Fenugreek <e1end>) is traditionally applied to treat disorders such as diabetes, high cholesterol, <e2start> wounds <e2end>, inflammation, and gastrointestinal ailments.	Fenugreek	wounds	Treatment_of_disease	o
22471470	a	1	<e1start> Trigonella foenum graecum <e1end> (Fenugreek) is traditionally applied to treat disorders such as <e2start> diabetes <e2end>, high cholesterol, wounds, inflammation, and gastrointestinal ailments.	Trigonella foenum graecum	diabetes	Treatment_of_disease	o
22471470	a	1	<e1start> Trigonella foenum graecum <e1end> (Fenugreek) is traditionally applied to treat disorders such as diabetes, high cholesterol, wounds, inflammation, and <e2start> gastrointestinal ailments <e2end>.	Trigonella foenum graecum	gastrointestinal ailments	Treatment_of_disease	o
22471470	a	1	<e1start> Trigonella foenum graecum <e1end> (Fenugreek) is traditionally applied to treat disorders such as diabetes, high cholesterol, wounds, <e2start> inflammation <e2end>, and gastrointestinal ailments.	Trigonella foenum graecum	inflammation	Treatment_of_disease	o
22471470	a	1	<e1start> Trigonella foenum graecum <e1end> (Fenugreek) is traditionally applied to treat disorders such as diabetes, <e2start> high cholesterol <e2end>, wounds, inflammation, and gastrointestinal ailments.	Trigonella foenum graecum	high cholesterol	Treatment_of_disease	o
22471470	a	1	<e1start> Trigonella foenum graecum <e1end> (Fenugreek) is traditionally applied to treat disorders such as diabetes, high cholesterol, <e2start> wounds <e2end>, inflammation, and gastrointestinal ailments.	Trigonella foenum graecum	wounds	Treatment_of_disease	o
22489319	a	0	Oxyresveratrol is a potent antioxidant and free-radical scavenger found in mulberry wood (<e1start> Morus alba L <e1end>.) with demonstrated protective effects against <e2start> cerebral ischemia <e2end>.	Morus alba L	cerebral ischemia	Treatment_of_disease	o
22489319	a	0	Oxyresveratrol is a potent antioxidant and free-radical scavenger found in <e1start> mulberry wood <e1end> (Morus alba L.) with demonstrated protective effects against <e2start> cerebral ischemia <e2end>.	mulberry wood	cerebral ischemia	Treatment_of_disease	o
22648725	a	0	BACKGROUND: <e1start> Olive <e1end> oil consumption is associated with a decreased risk of several <e2start> chronic diseases <e2end>, in particular cardiovascular disease (CVD).	Olive	chronic diseases	Treatment_of_disease	o
22648725	a	0	BACKGROUND: <e1start> Olive <e1end> oil consumption is associated with a decreased risk of several chronic diseases, in particular <e2start> cardiovascular disease <e2end> (CVD).	Olive	cardiovascular disease	Treatment_of_disease	o
22648725	a	0	BACKGROUND: <e1start> Olive <e1end> oil consumption is associated with a decreased risk of several chronic diseases, in particular cardiovascular disease (<e2start> CVD <e2end>).	Olive	CVD	Treatment_of_disease	o
22648725	a	2	OBJECTIVE: We evaluated the association between <e1start> olive <e1end> oil and overall and cause-specific mortality in the Spanish population in the European Prospective Investigation into <e2start> Cancer <e2end> and Nutrition (EPIC-Spain).	olive	Cancer	Negative	o
22648725	a	4	The association between <e1start> olive <e1end> oil (analyzed as a categorical and continuous variable) and overall and cause-specific mortality (<e2start> CVD <e2end>, cancer, and other causes) was analyzed by using Cox proportional hazards regression models adjusted for potential confounders.	olive	CVD	Negative	o
22648725	a	4	The association between <e1start> olive <e1end> oil (analyzed as a categorical and continuous variable) and overall and cause-specific mortality (CVD, <e2start> cancer <e2end>, and other causes) was analyzed by using Cox proportional hazards regression models adjusted for potential confounders.	olive	cancer	Negative	o
22648725	a	6	In comparison with nonconsumers, the highest quartile of <e1start> olive <e1end> oil consumption was associated with a 26% (95% CI: 13%, 36%) reduction in risk of overall mortality and a 44% (95% CI: 21%, 60%) reduction in <e2start> CVD <e2end> mortality.	olive	CVD	Treatment_of_disease	o
22648725	a	7	For each increase in <e1start> olive <e1end> oil of 10 g 2000 kcal d , there was a 7% (95% CI: 3%, 10%) decreased risk of overall mortality and a 13% (95% CI: 6%, 20%) decreased risk of <e2start> CVD <e2end> mortality.	olive	CVD	Treatment_of_disease	o
22648725	a	8	No significant association was observed between <e1start> olive <e1end> oil and <e2start> cancer <e2end> mortality.	olive	cancer	Negative	o
22648725	a	9	CONCLUSIONS: <e1start> Olive <e1end> oil was associated with a decreased risk of overall mortality and an important reduction in <e2start> CVD <e2end> mortality in this large Mediterranean cohort.	Olive	CVD	Treatment_of_disease	o
22676449	t	0	<e1start> Areca <e1end> nut chewing and <e2start> systemic inflammation <e2end>: evidence of a common pathway for systemic diseases.	Areca	systemic inflammation	Negative	o
22676449	t	0	<e1start> Areca <e1end> nut chewing and systemic inflammation: evidence of a common pathway for <e2start> systemic diseases <e2end>.	Areca	systemic diseases	Negative	o
22676449	a	1	<e2start> Diabetes <e2end>, hypertension, cardiovascular diseases, oropharyngeal and oesophageal cancers have been associated with <e1start> areca <e1end> nut chewing and the mechanism by which areca nut chewing increases the risk of systemic diseases remains elusive.	areca	Diabetes	Cause_of_disease	o
22676449	a	1	Diabetes, <e2start> hypertension <e2end>, cardiovascular diseases, oropharyngeal and oesophageal cancers have been associated with <e1start> areca <e1end> nut chewing and the mechanism by which areca nut chewing increases the risk of systemic diseases remains elusive.	areca	hypertension	Cause_of_disease	o
22676449	a	1	Diabetes, hypertension, <e2start> cardiovascular diseases <e2end>, oropharyngeal and oesophageal cancers have been associated with <e1start> areca <e1end> nut chewing and the mechanism by which areca nut chewing increases the risk of systemic diseases remains elusive.	areca	cardiovascular diseases	Cause_of_disease	o
22676449	a	1	Diabetes, hypertension, cardiovascular diseases, <e2start> oropharyngeal and oesophageal cancers <e2end> have been associated with <e1start> areca <e1end> nut chewing and the mechanism by which areca nut chewing increases the risk of systemic diseases remains elusive.	areca	oropharyngeal and oesophageal cancers	Cause_of_disease	o
22676449	a	1	Diabetes, hypertension, cardiovascular diseases, oropharyngeal and oesophageal cancers have been associated with <e1start> areca <e1end> nut chewing and the mechanism by which areca nut chewing increases the risk of <e2start> systemic diseases <e2end> remains elusive.	areca	systemic diseases	Cause_of_disease	o
22676449	a	1	Diabetes, hypertension, cardiovascular diseases, oropharyngeal and <e2start> oesophageal cancers <e2end> have been associated with <e1start> areca <e1end> nut chewing and the mechanism by which areca nut chewing increases the risk of systemic diseases remains elusive.	areca	oesophageal cancers	Cause_of_disease	o
22676449	a	1	<e2start> Diabetes <e2end>, hypertension, cardiovascular diseases, oropharyngeal and oesophageal cancers have been associated with areca nut chewing and the mechanism by which <e1start> areca <e1end> nut chewing increases the risk of systemic diseases remains elusive.	areca	Diabetes	Cause_of_disease	o
22676449	a	1	Diabetes, <e2start> hypertension <e2end>, cardiovascular diseases, oropharyngeal and oesophageal cancers have been associated with areca nut chewing and the mechanism by which <e1start> areca <e1end> nut chewing increases the risk of systemic diseases remains elusive.	areca	hypertension	Cause_of_disease	o
22676449	a	1	Diabetes, hypertension, <e2start> cardiovascular diseases <e2end>, oropharyngeal and oesophageal cancers have been associated with areca nut chewing and the mechanism by which <e1start> areca <e1end> nut chewing increases the risk of systemic diseases remains elusive.	areca	cardiovascular diseases	Cause_of_disease	o
22676449	a	1	Diabetes, hypertension, cardiovascular diseases, <e2start> oropharyngeal and oesophageal cancers <e2end> have been associated with areca nut chewing and the mechanism by which <e1start> areca <e1end> nut chewing increases the risk of systemic diseases remains elusive.	areca	oropharyngeal and oesophageal cancers	Cause_of_disease	o
22676449	a	1	Diabetes, hypertension, cardiovascular diseases, oropharyngeal and oesophageal cancers have been associated with areca nut chewing and the mechanism by which <e1start> areca <e1end> nut chewing increases the risk of <e2start> systemic diseases <e2end> remains elusive.	areca	systemic diseases	Cause_of_disease	o
22676449	a	1	Diabetes, hypertension, cardiovascular diseases, oropharyngeal and <e2start> oesophageal cancers <e2end> have been associated with areca nut chewing and the mechanism by which <e1start> areca <e1end> nut chewing increases the risk of systemic diseases remains elusive.	areca	oesophageal cancers	Cause_of_disease	o
22676449	a	2	We hypothesize that <e2start> systemic inflammation <e2end> may be elevated among <e1start> areca <e1end> nut users, which is linked with many systemic diseases.	areca	systemic inflammation	Negative	o
22676449	a	2	We hypothesize that systemic inflammation may be elevated among <e1start> areca <e1end> nut users, which is linked with many <e2start> systemic diseases <e2end>.	areca	systemic diseases	Negative	o
22676449	a	3	Therefore, this present study was conducted to examine the <e2start> systemic inflammation <e2end> among <e1start> areca <e1end> nut chewers and healthy controls.	areca	systemic inflammation	Negative	o
22676449	a	11	Increase in amount of <e1start> areca <e1end> nut consumption had a significant dose-response relationship with <e2start> systemic inflammation <e2end> (p for trend <0.001).	areca	systemic inflammation	Negative	o
22676449	a	14	CONCLUSIONS: <e1start> Areca <e1end> nut chewing has a significant association with <e2start> systemic inflammation <e2end>.	Areca	systemic inflammation	Association	o
22676449	a	15	Further work is required to confirm that <e2start> systemic inflammation <e2end> is the main pathway by which <e1start> areca <e1end> nut use increases the risk of systemic diseases.	areca	systemic inflammation	Negative	o
22676449	a	15	Further work is required to confirm that systemic inflammation is the main pathway by which <e1start> areca <e1end> nut use increases the risk of <e2start> systemic diseases <e2end>.	areca	systemic diseases	Cause_of_disease	o
22683493	t	0	<e1start> Rhodiola crenulata <e1end> root ameliorates derangements of glucose and lipid metabolism in a rat model of the <e2start> metabolic syndrome <e2end> and type 2 diabetes.	Rhodiola crenulata	metabolic syndrome	Treatment_of_disease	o
22683493	t	0	<e1start> Rhodiola crenulata <e1end> root ameliorates derangements of glucose and lipid metabolism in a rat model of the metabolic syndrome and <e2start> type 2 diabetes <e2end>.	Rhodiola crenulata	type 2 diabetes	Treatment_of_disease	o
22683493	a	0	ETHNOPHARMACOLOGICAL RELEVANCE: <e1start> Rhodiola <e1end> species are traditionally used as tonics and stimulants to treat <e2start> asthenia <e2end>, suggesting their possible regulatory effect on energy metabolism.	Rhodiola	asthenia	Treatment_of_disease	o
22683493	a	3	MATERIALS AND METHODS: Zucker <e2start> diabetic <e2end> fatty (ZDF) rats were treated with <e1start> Rhodiola crenulata <e1end> root (RCR) powder (100 and 500 mg/kg, by gavage, once daily for 4 weeks).	Rhodiola crenulata	diabetic	Negative	o
22683493	a	3	MATERIALS AND METHODS: Zucker <e2start> diabetic <e2end> fatty (ZDF) rats were treated with Rhodiola crenulata root (<e1start> RCR <e1end>) powder (100 and 500 mg/kg, by gavage, once daily for 4 weeks).	RCR	diabetic	Negative	o
22683493	a	4	In addition, the effects of RCR on sucrose-induced acute <e2start> hyperglycemia <e2end> in mice and <e1start> olive <e1end> oil-induced hypertriglyceridemia in rats were also examined.	olive	hyperglycemia	Negative	o
22683493	a	4	In addition, the effects of RCR on sucrose-induced acute hyperglycemia in mice and <e1start> olive <e1end> oil-induced <e2start> hypertriglyceridemia <e2end> in rats were also examined.	olive	hypertriglyceridemia	Cause_of_disease	o
22683493	a	4	In addition, the effects of <e1start> RCR <e1end> on sucrose-induced acute <e2start> hyperglycemia <e2end> in mice and olive oil-induced hypertriglyceridemia in rats were also examined.	RCR	hyperglycemia	Negative	o
22683493	a	4	In addition, the effects of <e1start> RCR <e1end> on sucrose-induced acute hyperglycemia in mice and olive oil-induced <e2start> hypertriglyceridemia <e2end> in rats were also examined.	RCR	hypertriglyceridemia	Negative	o
22683493	a	9	However, RCR minimally affected sucrose-induced acute <e2start> hyperglycemia <e2end> in mice and <e1start> olive <e1end> oil-induced acute hypertriglyceridemia in rats.	olive	hyperglycemia	Treatment_of_disease	o
22683493	a	9	However, RCR minimally affected sucrose-induced acute hyperglycemia in mice and <e1start> olive <e1end> oil-induced acute <e2start> hypertriglyceridemia <e2end> in rats.	olive	hypertriglyceridemia	Treatment_of_disease	o
22683493	a	9	However, <e1start> RCR <e1end> minimally affected sucrose-induced acute <e2start> hyperglycemia <e2end> in mice and olive oil-induced acute hypertriglyceridemia in rats.	RCR	hyperglycemia	Treatment_of_disease	o
22683493	a	9	However, <e1start> RCR <e1end> minimally affected sucrose-induced acute hyperglycemia in mice and olive oil-induced acute <e2start> hypertriglyceridemia <e2end> in rats.	RCR	hypertriglyceridemia	Treatment_of_disease	o
22683493	a	10	CONCLUSIONS: The present results demonstrate that <e1start> RCR <e1end> treatment improves metabolic derangements in animal model of the <e2start> metabolic syndrome <e2end> and type 2 diabetes.	RCR	metabolic syndrome	Treatment_of_disease	o
22683493	a	10	CONCLUSIONS: The present results demonstrate that <e1start> RCR <e1end> treatment improves metabolic derangements in animal model of the metabolic syndrome and <e2start> type 2 diabetes <e2end>.	RCR	type 2 diabetes	Treatment_of_disease	o
22706885	t	0	Persistent cigarette smoking and other <e1start> tobacco <e1end> use after a tobacco-related <e2start> cancer <e2end> diagnosis.	tobacco	cancer	Negative	o
22706885	t	0	Persistent cigarette smoking and other tobacco use after a <e1start> tobacco <e1end>-related <e2start> cancer <e2end> diagnosis.	tobacco	cancer	Cause_of_disease	o
22706885	a	1	These risks may be even higher among <e1start> tobacco <e1end>-related <e2start> cancer <e2end> survivors (TRCS).	tobacco	cancer	Cause_of_disease	o
22706885	a	2	We describe <e1start> tobacco <e1end> use behaviors among TRCS, other <e2start> cancer <e2end> survivors, and people without a history of cancer.	tobacco	cancer	Negative	o
22706885	a	2	We describe <e1start> tobacco <e1end> use behaviors among TRCS, other cancer survivors, and people without a history of <e2start> cancer <e2end>.	tobacco	cancer	Negative	o
22706885	a	3	METHODS: We used 2009 Behavioral Risk Factor Surveillance System data to describe demographic characteristics, smoking history, current smoking prevalence, and smokeless <e1start> tobacco <e1end> use among TRCS, other <e2start> cancer <e2end> survivors, and people without a history of cancer (cigarette smoking and smokeless tobacco use were calculated after adjusting for age, sex, race, and insur…	tobacco	cancer	Negative	o
22706885	a	3	METHODS: We used 2009 Behavioral Risk Factor Surveillance System data to describe demographic characteristics, smoking history, current smoking prevalence, and smokeless <e1start> tobacco <e1end> use among TRCS, other cancer survivors, and people without a history of <e2start> cancer <e2end> (cigarette smoking and smokeless tobacco use were calculated after adjusting for age, sex, race, and insur…	tobacco	cancer	Negative	o
22706885	a	3	METHODS: We used 2009 Behavioral Risk Factor Surveillance System data to describe demographic characteristics, smoking history, current smoking prevalence, and smokeless tobacco use among TRCS, other <e2start> cancer <e2end> survivors, and people without a history of cancer (cigarette smoking and smokeless <e1start> tobacco <e1end> use were calculated after adjusting for age, sex, race, and insur…	tobacco	cancer	Negative	o
22706885	a	3	METHODS: We used 2009 Behavioral Risk Factor Surveillance System data to describe demographic characteristics, smoking history, current smoking prevalence, and smokeless tobacco use among TRCS, other cancer survivors, and people without a history of <e2start> cancer <e2end> (cigarette smoking and smokeless <e1start> tobacco <e1end> use were calculated after adjusting for age, sex, race, and insur…	tobacco	cancer	Negative	o
22706885	a	4	<e1start> Tobacco <e1end>-related <e2start> cancers <e2end> were defined as lung/bronchial, pharyngeal, laryngeal, esophageal, stomach, pancreatic, kidney/renal, urinary bladder, cervical, and acute myeloid leukemia.	Tobacco	cancers	Cause_of_disease	o
22706885	a	4	<e1start> Tobacco <e1end>-related cancers were defined as lung/bronchial, pharyngeal, laryngeal, esophageal, stomach, pancreatic, kidney/renal, urinary bladder, cervical, and <e2start> acute myeloid leukemia <e2end>.	Tobacco	acute myeloid leukemia	Negative	o
22706885	a	8	Smokeless <e1start> tobacco <e1end> use was higher among respondents without a history of <e2start> cancer <e2end> (4 %) compared with TRCS (3 %) and other cancer survivors (3 %).	tobacco	cancer	Negative	o
22706885	a	8	Smokeless <e1start> tobacco <e1end> use was higher among respondents without a history of cancer (4 %) compared with TRCS (3 %) and other <e2start> cancer <e2end> survivors (3 %).	tobacco	cancer	Negative	o
22706885	a	10	Targeted smoking prevention and cessation interventions are needed for <e2start> cancer <e2end> survivors, especially those diagnosed with a <e1start> tobacco <e1end>-related cancer.	tobacco	cancer	Negative	o
22706885	a	10	Targeted smoking prevention and cessation interventions are needed for cancer survivors, especially those diagnosed with a <e1start> tobacco <e1end>-related <e2start> cancer <e2end>.	tobacco	cancer	Cause_of_disease	o
22706885	a	12	We provide the first population-based report on demographic characteristics and <e1start> tobacco <e1end> use behaviors among self-reported tobacco-related <e2start> cancer <e2end> survivors.	tobacco	cancer	Negative	o
22706885	a	12	We provide the first population-based report on demographic characteristics and tobacco use behaviors among self-reported <e1start> tobacco <e1end>-related <e2start> cancer <e2end> survivors.	tobacco	cancer	Cause_of_disease	o
22895979	a	1	Epidemiological studies suggest that <e1start> cocoa <e1end> rich products reduce the risk of <e2start> cardiovascular disease <e2end>.	cocoa	cardiovascular disease	Treatment_of_disease	o
22895979	a	5	OBJECTIVES: To determine the effect of flavanol-rich chocolate or <e1start> cocoa <e1end> products on blood pressure in people with or without <e2start> hypertension <e2end>.	cocoa	hypertension	Negative	o
22895979	a	22	Adverse effects including <e2start> gastrointestinal complaints <e2end> and distaste of the trial product were reported by 5% of patients in the active <e1start> cocoa <e1end> intervention group and 1% of patients in the control groups.	cocoa	gastrointestinal complaints	Cause_of_disease	o
22895979	a	29	Furthermore, long-term trials investigating the effect of <e1start> cocoa <e1end> on clinical outcomes are also needed to assess whether cocoa has an effect on <e2start> cardiovascular events <e2end> and to assess potential adverse effects associated with chronic ingestion of cocoa products.	cocoa	cardiovascular events	Negative	o
22895979	a	29	Furthermore, long-term trials investigating the effect of cocoa on clinical outcomes are also needed to assess whether <e1start> cocoa <e1end> has an effect on <e2start> cardiovascular events <e2end> and to assess potential adverse effects associated with chronic ingestion of cocoa products.	cocoa	cardiovascular events	Negative	o
22895979	a	29	Furthermore, long-term trials investigating the effect of cocoa on clinical outcomes are also needed to assess whether cocoa has an effect on <e2start> cardiovascular events <e2end> and to assess potential adverse effects associated with chronic ingestion of <e1start> cocoa <e1end> products.	cocoa	cardiovascular events	Negative	o
22966340	t	0	<e1start> Aloe <e1end>-emodin, an anthraquinone, in vitro inhibits proliferation and induces apoptosis in human <e2start> colon carcinoma <e2end> cells.	Aloe	colon carcinoma	Treatment_of_disease	o
22966340	a	0	The present study aimed to investigate the anticancer effect of <e1start> aloe <e1end>-emodin, an anthraquinone compound present in the leaves of Aloe vera, on two human <e2start> colon carcinoma <e2end> cell lines, DLD-1 and WiDr.	aloe	colon carcinoma	Negative	o
22966340	a	0	The present study aimed to investigate the anticancer effect of aloe-emodin, an anthraquinone compound present in the leaves of <e1start> Aloe vera <e1end>, on two human <e2start> colon carcinoma <e2end> cell lines, DLD-1 and WiDr.	Aloe vera	colon carcinoma	Negative	o
22966340	a	1	<e2start> Colon carcinoma <e2end> cells were treated with various concentrations of <e1start> aloe <e1end>-emodin for different durations.	aloe	Colon carcinoma	Negative	o
22966340	a	10	In addition, exposure of <e2start> colon carcinoma <e2end> cells to <e1start> aloe <e1end>-emodin suppressed the casein kinase II activity in a time-dependent manner and was accompanied by a reduced phosphorylation of Bid, a downstream substrate of casein kinase II and a pro-apoptotic molecule.	aloe	colon carcinoma	Treatment_of_disease	x
22966340	a	11	These findings showed that the inhibition of casein kinase II activity, the release of apoptosis-inducing factor and cytochrome c, and the caspase-3 activation are involved in <e1start> aloe <e1end>-emodin-mediated apoptosis in <e2start> colon carcinoma <e2end> cells.	aloe	colon carcinoma	Treatment_of_disease	x
22986747	a	2	In this study, we use a genomic approach to study the signaling processes associated with <e1start> tobacco <e1end> smoke exposure and <e2start> lung cancer <e2end>.	tobacco	lung cancer	Negative	o
22986747	a	9	Furthermore, our findings suggest that the airway gene expression signatures derived in this study can provide novel insights into signaling pathways altered in the "field of injury" induced by <e1start> tobacco <e1end> smoke and thus may impact strategies for prevention of tobacco-related <e2start> lung cancer <e2end>.	tobacco	lung cancer	Negative	o
22986747	a	9	Furthermore, our findings suggest that the airway gene expression signatures derived in this study can provide novel insights into signaling pathways altered in the "field of injury" induced by tobacco smoke and thus may impact strategies for prevention of <e1start> tobacco <e1end>-related <e2start> lung cancer <e2end>.	tobacco	lung cancer	Cause_of_disease	o
23104247	t	0	Effects of Korean red <e1start> ginseng <e1end> extracts on <e2start> neural tube defects <e2end> and impairment of social interaction induced by prenatal exposure to valproic acid.	ginseng	neural tube defects	Negative	o
23104247	t	0	Effects of Korean red <e1start> ginseng <e1end> extracts on neural tube defects and <e2start> impairment of social interaction <e2end> induced by prenatal exposure to valproic acid.	ginseng	impairment of social interaction	Negative	o
23104247	a	2	Using the prenatal valproic acid (VPA)-injection model of autism spectrum disorder (ASD) in rats, which produces social impairrment and altered seizure susceptibility as in human <e2start> ASD <e2end> patients as well as mild neural tube defects like crooked tail phenotype, we examined whether chronic administration of red <e1start> ginseng <e1end> extract may rescue the social impairment and cro…	ginseng	ASD	Negative	o
23104247	a	2	Using the prenatal valproic acid (VPA)-injection model of autism spectrum disorder (ASD) in rats, which produces social impairrment and altered seizure susceptibility as in human ASD patients as well as mild <e2start> neural tube defects <e2end> like crooked tail phenotype, we examined whether chronic administration of red <e1start> ginseng <e1end> extract may rescue the social impairment and cro…	ginseng	neural tube defects	Negative	o
23104247	a	2	Using the prenatal valproic acid (VPA)-injection model of <e2start> autism spectrum disorder <e2end> (ASD) in rats, which produces social impairrment and altered seizure susceptibility as in human ASD patients as well as mild neural tube defects like crooked tail phenotype, we examined whether chronic administration of red <e1start> ginseng <e1end> extract may rescue the social impairment and cro…	ginseng	autism spectrum disorder	Negative	o
23104247	a	2	Using the prenatal valproic acid (VPA)-injection model of autism spectrum disorder (ASD) in rats, which produces social impairrment and altered seizure susceptibility as in human ASD patients as well as mild neural tube defects like <e2start> crooked tail phenotype <e2end>, we examined whether chronic administration of red <e1start> ginseng <e1end> extract may rescue the social impairment and cro…	ginseng	crooked tail phenotype	Negative	o
23104247	a	2	Using the prenatal valproic acid (VPA)-injection model of autism spectrum disorder (ASD) in rats, which produces social impairrment and altered seizure susceptibility as in human ASD patients as well as mild neural tube defects like crooked tail phenotype, we examined whether chronic administration of red <e1start> ginseng <e1end> extract may rescue the social impairment and <e2start> crooked tai…	ginseng	crooked tail phenotype	Negative	o
23104247	a	2	Using the prenatal valproic acid (VPA)-injection model of autism spectrum disorder (<e2start> ASD <e2end>) in rats, which produces social impairrment and altered seizure susceptibility as in human ASD patients as well as mild neural tube defects like crooked tail phenotype, we examined whether chronic administration of red <e1start> ginseng <e1end> extract may rescue the social impairment and cro…	ginseng	ASD	Negative	o
23104247	a	2	Using the prenatal valproic acid (VPA)-injection model of autism spectrum disorder (ASD) in rats, which produces social impairrment and altered <e2start> seizure <e2end> susceptibility as in human ASD patients as well as mild neural tube defects like crooked tail phenotype, we examined whether chronic administration of red <e1start> ginseng <e1end> extract may rescue the social impairment and cro…	ginseng	seizure	Negative	o
23104247	a	3	VPA-induced impairment in social interactions tested using sociability and social preference paradigms as well as <e2start> crooked tail phenotypes <e2end> were significantly improved by administration of Korean red <e1start> ginseng <e1end> (KRG) in a dose dependent manner.	ginseng	crooked tail phenotypes	Treatment_of_disease	o
23104247	a	3	VPA-induced impairment in social interactions tested using sociability and social preference paradigms as well as <e2start> crooked tail phenotypes <e2end> were significantly improved by administration of Korean red ginseng (<e1start> KRG <e1end>) in a dose dependent manner.	KRG	crooked tail phenotypes	Treatment_of_disease	o
23104247	a	5	<e1start> KRG <e1end> treatment reversed <e2start> abnormal locomotor activity <e2end> and sensitivity to electric shock to control level.	KRG	abnormal locomotor activity	Negative	o
23139132	t	0	In vivo prophylactic effects of oleanolic acid isolated from chloroform extract of <e1start> Flaveria trinervia <e1end> against ethanol induced <e2start> liver toxicity <e2end> in rats.	Flaveria trinervia	liver toxicity	Treatment_of_disease	o
23139132	a	0	The prophylactic effects of oleanolic acid (OA) isolated from chloroform extract (CE) of <e1start> Flaveria trinervia <e1end> against ethanol induced <e2start> liver toxicity <e2end> was investigated using rats.	Flaveria trinervia	liver toxicity	Negative	o
23265703	a	11	INTERPRETATION: Our data confirmed the North West to South East Europe gradient of increasing incidence and mortality rates of <e1start> tobacco <e1end>-related <e2start> cancers <e2end>, as well as increasing mortality rates of screen-detectable cancers.	tobacco	cancers	Cause_of_disease	o
23265703	a	11	INTERPRETATION: Our data confirmed the North West to South East Europe gradient of increasing incidence and mortality rates of <e1start> tobacco <e1end>-related cancers, as well as increasing mortality rates of screen-detectable <e2start> cancers <e2end>.	tobacco	cancers	Negative	o
23317220	t	0	Inhibitory effects of <e1start> onion <e1end> (Allium cepa L.) extract on proliferation of <e2start> cancer <e2end> cells and adipocytes via inhibiting fatty acid synthase.	onion	cancer	Treatment_of_disease	o
23317220	t	0	Inhibitory effects of onion (<e1start> Allium cepa L. <e1end>) extract on proliferation of <e2start> cancer <e2end> cells and adipocytes via inhibiting fatty acid synthase.	Allium cepa L.	cancer	Treatment_of_disease	o
23317220	a	1	Our studies showed that ethyl acetate extract of <e1start> onion <e1end> (EEO) had potent inhibitory effects on animal fatty acid synthase (FAS), and could induce apoptosis in FAS over-expressing human <e2start> breast cancer <e2end> MDA-MB-231 cells.	onion	breast cancer	Treatment_of_disease	x
23317220	a	1	Our studies showed that ethyl acetate extract of onion (<e1start> EEO <e1end>) had potent inhibitory effects on animal fatty acid synthase (FAS), and could induce apoptosis in FAS over-expressing human <e2start> breast cancer <e2end> MDA-MB-231 cells.	EEO	breast cancer	Treatment_of_disease	x
23317220	a	5	Since <e2start> obesity <e2end> is closely related to breast cancer and obese patients are at elevated risk of developing various cancers, these findings suggested that <e1start> onion <e1end> might be useful for preventing obesity-related malignancy.	onion	obesity	Negative	o
23317220	a	5	Since obesity is closely related to <e2start> breast cancer <e2end> and obese patients are at elevated risk of developing various cancers, these findings suggested that <e1start> onion <e1end> might be useful for preventing obesity-related malignancy.	onion	breast cancer	Negative	o
23317220	a	5	Since obesity is closely related to breast cancer and <e2start> obese <e2end> patients are at elevated risk of developing various cancers, these findings suggested that <e1start> onion <e1end> might be useful for preventing obesity-related malignancy.	onion	obese	Negative	o
23317220	a	5	Since obesity is closely related to breast cancer and obese patients are at elevated risk of developing various <e2start> cancers <e2end>, these findings suggested that <e1start> onion <e1end> might be useful for preventing obesity-related malignancy.	onion	cancers	Negative	o
23317220	a	5	Since obesity is closely related to breast cancer and obese patients are at elevated risk of developing various cancers, these findings suggested that <e1start> onion <e1end> might be useful for preventing <e2start> obesity <e2end>-related malignancy.	onion	obesity	Treatment_of_disease	o
23317220	a	5	Since obesity is closely related to breast cancer and obese patients are at elevated risk of developing various cancers, these findings suggested that <e1start> onion <e1end> might be useful for preventing obesity-related <e2start> malignancy <e2end>.	onion	malignancy	Treatment_of_disease	o
23318138	t	0	20-O-棺-d-glucopyranosyl-20(S)-protopanaxadiol, a metabolite of <e1start> ginseng <e1end>, inhibits <e2start> colon cancer <e2end> growth by targeting TRPC channel-mediated calcium influx.	ginseng	colon cancer	Treatment_of_disease	o
23318138	a	2	Here, we show that 20-O-b-d-glucopyranosyl-20(S)-protopanaxadiol (20-GPPD), a metabolite of <e1start> ginseng <e1end> saponin, causes apoptosis of <e2start> colon cancer <e2end> cells through the induction of cytoplasmic Ca(2+).	ginseng	colon cancer	Treatment_of_disease	x
23325103	a	0	Inonotus obliquus is a medicinal <e1start> mushroom <e1end> used in Russian and Eastern European folk medicine for the treatment of <e2start> gastrointestinal cancer <e2end>, cardiovascular disease and diabetes.	mushroom	gastrointestinal cancer	Treatment_of_disease	o
23325103	a	0	Inonotus obliquus is a medicinal <e1start> mushroom <e1end> used in Russian and Eastern European folk medicine for the treatment of gastrointestinal cancer, <e2start> cardiovascular disease <e2end> and diabetes.	mushroom	cardiovascular disease	Treatment_of_disease	o
23325103	a	0	Inonotus obliquus is a medicinal <e1start> mushroom <e1end> used in Russian and Eastern European folk medicine for the treatment of gastrointestinal cancer, cardiovascular disease and <e2start> diabetes <e2end>.	mushroom	diabetes	Treatment_of_disease	o
23325103	a	0	<e1start> Inonotus obliquus <e1end> is a medicinal mushroom used in Russian and Eastern European folk medicine for the treatment of <e2start> gastrointestinal cancer <e2end>, cardiovascular disease and diabetes.	Inonotus obliquus	gastrointestinal cancer	Treatment_of_disease	o
23325103	a	0	<e1start> Inonotus obliquus <e1end> is a medicinal mushroom used in Russian and Eastern European folk medicine for the treatment of gastrointestinal cancer, <e2start> cardiovascular disease <e2end> and diabetes.	Inonotus obliquus	cardiovascular disease	Treatment_of_disease	o
23325103	a	0	<e1start> Inonotus obliquus <e1end> is a medicinal mushroom used in Russian and Eastern European folk medicine for the treatment of gastrointestinal cancer, cardiovascular disease and <e2start> diabetes <e2end>.	Inonotus obliquus	diabetes	Treatment_of_disease	o
23325103	a	1	Previous studies in our laboratory have demonstrated that the mycelium powders of <e1start> I. obliquus <e1end> possess significant antihyperglycemic effects in a mouse model of <e2start> diabetic disease <e2end> induced by alloxan.	I. obliquus	diabetic disease	Treatment_of_disease	o
23325103	a	3	This study aims to identify the active ingredients of <e1start> I. obliquus <e1end> mycelium powders by a bioassay-guided fractionation approach and explore the mechanism of action of these active ingredients by using a well-established DPP-4 (an important enzyme as a new therapeutic target for <e2start> diabetes <e2end>) inhibitory assay model.	I. obliquus	diabetes	Negative	o
23326120	t	0	<e1start> Gardenia jasminoides <e1end> attenuates <e2start> hepatocellular injury <e2end> and fibrosis in bile duct-ligated rats and human hepatic stellate cells.	Gardenia jasminoides	hepatocellular injury	Treatment_of_disease	o
23326120	t	0	<e1start> Gardenia jasminoides <e1end> attenuates hepatocellular injury and <e2start> fibrosis <e2end> in bile duct-ligated rats and human hepatic stellate cells.	Gardenia jasminoides	fibrosis	Treatment_of_disease	o
23326120	a	0	AIM: To investigate the anti-hepatofibrotic effects of <e1start> Gardenia jasminoides <e1end> in <e2start> liver fibrosis <e2end>.	Gardenia jasminoides	liver fibrosis	Negative	o
23326120	a	2	The effects of <e1start> Gardenia jasminoides <e1end> on <e2start> liver fibrosis <e2end> and the detailed molecular mechanisms were also assessed in human hepatic stellate cells (LX-2) in vitro.	Gardenia jasminoides	liver fibrosis	Negative	o
23326120	a	7	CONCLUSION: <e1start> Gardenia jasminoides <e1end> exerts antifibrotic effects in the <e2start> liver fibrosis <e2end> and may represent a novel antifibrotic agent.	Gardenia jasminoides	liver fibrosis	Treatment_of_disease	o
23394797	a	3	Secnidazole was 89.5% effective for the treatment of equine <e2start> balantidiasis <e2end> compared to 40.0% for <e1start> Nigella sativa <e1end>.	Nigella sativa	balantidiasis	Negative	o
23453554	t	0	<e1start> Tea <e1end> and coffee consumption and risk of <e2start> oral cavity cancer <e2end>: results of a large population-based case-control study, the ICARE study.	Tea	oral cavity cancer	Negative	o
23453554	t	0	Tea and <e1start> coffee <e1end> consumption and risk of <e2start> oral cavity cancer <e2end>: results of a large population-based case-control study, the ICARE study.	coffee	oral cavity cancer	Negative	o
23453554	a	0	BACKGROUND: Results on the relationship between <e1start> coffee <e1end> and tea drinking and the risk of <e2start> oral cavity cancer <e2end> are contrasted.	coffee	oral cavity cancer	Treatment_of_disease	x
23453554	a	0	BACKGROUND: Results on the relationship between coffee and <e1start> tea <e1end> drinking and the risk of <e2start> oral cavity cancer <e2end> are contrasted.	tea	oral cavity cancer	Treatment_of_disease	x
23453554	a	1	The aim of this study was to evaluate the relation between <e1start> coffee <e1end> and tea drinking and the risk of <e2start> oral cavity cancer <e2end> in France, a high incidence area.	coffee	oral cavity cancer	Negative	o
23453554	a	1	The aim of this study was to evaluate the relation between coffee and <e1start> tea <e1end> drinking and the risk of <e2start> oral cavity cancer <e2end> in France, a high incidence area.	tea	oral cavity cancer	Negative	o
23453554	a	5	RESULTS: We observed inverse associations between <e2start> oral cavity cancer <e2end> and tea or coffee consumption (odds ratio, 0.39; 95% CI 0.21-0.70, for the highest quartile of tea consumption, and 0.60, 95% CI 0.34-1.05, for the highest quartile of <e1start> coffee <e1end> consumption).	coffee	oral cavity cancer	Negative	o
23453554	a	5	RESULTS: We observed inverse associations between <e2start> oral cavity cancer <e2end> and tea or <e1start> coffee <e1end> consumption (odds ratio, 0.39; 95% CI 0.21-0.70, for the highest quartile of tea consumption, and 0.60, 95% CI 0.34-1.05, for the highest quartile of coffee consumption).	coffee	oral cavity cancer	Treatment_of_disease	o
23453554	a	5	RESULTS: We observed inverse associations between <e2start> oral cavity cancer <e2end> and <e1start> tea <e1end> or coffee consumption (odds ratio, 0.39; 95% CI 0.21-0.70, for the highest quartile of tea consumption, and 0.60, 95% CI 0.34-1.05, for the highest quartile of coffee consumption).	tea	oral cavity cancer	Treatment_of_disease	o
23453554	a	5	RESULTS: We observed inverse associations between <e2start> oral cavity cancer <e2end> and tea or coffee consumption (odds ratio, 0.39; 95% CI 0.21-0.70, for the highest quartile of <e1start> tea <e1end> consumption, and 0.60, 95% CI 0.34-1.05, for the highest quartile of coffee consumption).	tea	oral cavity cancer	Negative	o
23453554	a	6	Exclusive tea or <e1start> coffee <e1end> consumption was associated with a reduced risk of <e2start> oral cavity cancer <e2end> and their joint effect was multiplicative.	coffee	oral cavity cancer	Treatment_of_disease	o
23453554	a	6	Exclusive <e1start> tea <e1end> or coffee consumption was associated with a reduced risk of <e2start> oral cavity cancer <e2end> and their joint effect was multiplicative.	tea	oral cavity cancer	Treatment_of_disease	o
23453554	a	9	CONCLUSIONS: Tea and <e1start> coffee <e1end> drinking may decrease the risk of <e2start> oral cavity cancer <e2end> through antioxidant components which play a role in the repair of cellular damages.	coffee	oral cavity cancer	Treatment_of_disease	o
23453554	a	9	CONCLUSIONS: <e1start> Tea <e1end> and coffee drinking may decrease the risk of <e2start> oral cavity cancer <e2end> through antioxidant components which play a role in the repair of cellular damages.	Tea	oral cavity cancer	Treatment_of_disease	o
23471851	a	0	SCOPE: The molecular mechanisms underlying the potential health benefit effects of <e1start> soybean <e1end> proteins on <e2start> obesity <e2end>-associated metabolic disorders have not been fully clarified.	soybean	obesity	Treatment_of_disease	o
23471851	a	0	SCOPE: The molecular mechanisms underlying the potential health benefit effects of <e1start> soybean <e1end> proteins on obesity-associated <e2start> metabolic disorders <e2end> have not been fully clarified.	soybean	metabolic disorders	Treatment_of_disease	o
23471851	a	9	These effects of SPH might be important for the health benefit effects of <e1start> soybean <e1end> proteins on <e2start> obesity <e2end>-associated metabolic disorders.	soybean	obesity	Treatment_of_disease	o
23471851	a	9	These effects of SPH might be important for the health benefit effects of <e1start> soybean <e1end> proteins on obesity-associated <e2start> metabolic disorders <e2end>.	soybean	metabolic disorders	Treatment_of_disease	o
23590152	t	0	Cardioprotective effects of <e1start> sour cherry <e1end> seed extract (SCSE) on the <e2start> hypercholesterolemic <e2end> rabbit heart.	sour cherry	hypercholesterolemic	Treatment_of_disease	o
23590152	t	0	Cardioprotective effects of sour cherry seed extract (<e1start> SCSE <e1end>) on the <e2start> hypercholesterolemic <e2end> rabbit heart.	SCSE	hypercholesterolemic	Treatment_of_disease	o
23590152	a	0	HYPOTHESIS: The present study evaluates the hypothesis that <e1start> sour cherry <e1end> seed extract (SCSE) protects against <e2start> cardiovascular disease <e2end> and inflammation in hypercholesterolemic rabbits, and that this protection correlates with SCSE-induced activity of heme oxygenase- 1 (HO-1), a cytoprotective enzyme contributing to oxidative stress responses.	sour cherry	cardiovascular disease	Negative	o
23590152	a	0	HYPOTHESIS: The present study evaluates the hypothesis that <e1start> sour cherry <e1end> seed extract (SCSE) protects against cardiovascular disease and <e2start> inflammation <e2end> in hypercholesterolemic rabbits, and that this protection correlates with SCSE-induced activity of heme oxygenase- 1 (HO-1), a cytoprotective enzyme contributing to oxidative stress responses.	sour cherry	inflammation	Negative	o
23590152	a	0	HYPOTHESIS: The present study evaluates the hypothesis that <e1start> sour cherry <e1end> seed extract (SCSE) protects against cardiovascular disease and inflammation in <e2start> hypercholesterolemic <e2end> rabbits, and that this protection correlates with SCSE-induced activity of heme oxygenase- 1 (HO-1), a cytoprotective enzyme contributing to oxidative stress responses.	sour cherry	hypercholesterolemic	Negative	o
23590152	a	0	HYPOTHESIS: The present study evaluates the hypothesis that sour cherry seed extract (<e1start> SCSE <e1end>) protects against <e2start> cardiovascular disease <e2end> and inflammation in hypercholesterolemic rabbits, and that this protection correlates with SCSE-induced activity of heme oxygenase- 1 (HO-1), a cytoprotective enzyme contributing to oxidative stress responses.	SCSE	cardiovascular disease	Negative	o
23590152	a	0	HYPOTHESIS: The present study evaluates the hypothesis that sour cherry seed extract (<e1start> SCSE <e1end>) protects against cardiovascular disease and <e2start> inflammation <e2end> in hypercholesterolemic rabbits, and that this protection correlates with SCSE-induced activity of heme oxygenase- 1 (HO-1), a cytoprotective enzyme contributing to oxidative stress responses.	SCSE	inflammation	Negative	o
23590152	a	0	HYPOTHESIS: The present study evaluates the hypothesis that sour cherry seed extract (<e1start> SCSE <e1end>) protects against cardiovascular disease and inflammation in <e2start> hypercholesterolemic <e2end> rabbits, and that this protection correlates with SCSE-induced activity of heme oxygenase- 1 (HO-1), a cytoprotective enzyme contributing to oxidative stress responses.	SCSE	hypercholesterolemic	Negative	o
23590152	a	0	HYPOTHESIS: The present study evaluates the hypothesis that sour cherry seed extract (SCSE) protects against <e2start> cardiovascular disease <e2end> and inflammation in hypercholesterolemic rabbits, and that this protection correlates with <e1start> SCSE <e1end>-induced activity of heme oxygenase- 1 (HO-1), a cytoprotective enzyme contributing to oxidative stress responses.	SCSE	cardiovascular disease	Negative	o
23590152	a	0	HYPOTHESIS: The present study evaluates the hypothesis that sour cherry seed extract (SCSE) protects against cardiovascular disease and <e2start> inflammation <e2end> in hypercholesterolemic rabbits, and that this protection correlates with <e1start> SCSE <e1end>-induced activity of heme oxygenase- 1 (HO-1), a cytoprotective enzyme contributing to oxidative stress responses.	SCSE	inflammation	Negative	o
23590152	a	0	HYPOTHESIS: The present study evaluates the hypothesis that sour cherry seed extract (SCSE) protects against cardiovascular disease and inflammation in <e2start> hypercholesterolemic <e2end> rabbits, and that this protection correlates with <e1start> SCSE <e1end>-induced activity of heme oxygenase- 1 (HO-1), a cytoprotective enzyme contributing to oxidative stress responses.	SCSE	hypercholesterolemic	Negative	o
23590152	a	7	RESULTS: Relative to cholesterol-treated animals not receiving <e1start> SCSE <e1end>, SCSE-treated animals exhibited significantly improved cardiac function and improved peak early diastolic velocity to peak atrial velocity ratio (E'/A'), along with decreased atherosclerotic plaque formation and <e2start> infarct <e2end> size.	SCSE	infarct	Negative	o
23590152	a	7	RESULTS: Relative to cholesterol-treated animals not receiving <e1start> SCSE <e1end>, SCSE-treated animals exhibited significantly improved cardiac function and improved peak early diastolic velocity to peak atrial velocity ratio (E'/A'), along with decreased <e2start> atherosclerotic plaque <e2end> formation and infarct size.	SCSE	atherosclerotic plaque	Negative	o
23590152	a	7	RESULTS: Relative to cholesterol-treated animals not receiving SCSE, <e1start> SCSE <e1end>-treated animals exhibited significantly improved cardiac function and improved peak early diastolic velocity to peak atrial velocity ratio (E'/A'), along with decreased atherosclerotic plaque formation and <e2start> infarct <e2end> size.	SCSE	infarct	Negative	o
23590152	a	7	RESULTS: Relative to cholesterol-treated animals not receiving SCSE, <e1start> SCSE <e1end>-treated animals exhibited significantly improved cardiac function and improved peak early diastolic velocity to peak atrial velocity ratio (E'/A'), along with decreased <e2start> atherosclerotic plaque <e2end> formation and infarct size.	SCSE	atherosclerotic plaque	Negative	o
23590152	a	9	CONCLUSIONS: This study demonstrates <e1start> SCSE <e1end> cardioprotective effects on <e2start> hypercholesterolemic hearts <e2end>.	SCSE	hypercholesterolemic hearts	Treatment_of_disease	o
23755843	t	0	<e1start> Coffee <e1end> consumption delays the <e2start> hepatitis <e2end> and suppresses the inflammation related gene expression in the Long-Evans Cinnamon rat.	Coffee	hepatitis	Treatment_of_disease	o
23755843	t	0	<e1start> Coffee <e1end> consumption delays the hepatitis and suppresses the <e2start> inflammation <e2end> related gene expression in the Long-Evans Cinnamon rat.	Coffee	inflammation	Treatment_of_disease	o
23755843	a	0	BACKGROUND AND AIMS: Large-scale epidemiological studies have shown that drinking more than two cups of <e1start> coffee <e1end> per day reduces the risks of <e2start> hepatitis <e2end> and liver cancer.	coffee	hepatitis	Treatment_of_disease	o
23755843	a	0	BACKGROUND AND AIMS: Large-scale epidemiological studies have shown that drinking more than two cups of <e1start> coffee <e1end> per day reduces the risks of hepatitis and <e2start> liver cancer <e2end>.	coffee	liver cancer	Treatment_of_disease	o
23755843	a	1	However, the heterogeneity of the human genome requires studies of experimental animal models with defined genetic backgrounds to evaluate the <e1start> coffee <e1end> effects on <e2start> liver diseases <e2end>.	coffee	liver diseases	Treatment_of_disease	o
23755843	a	5	RESULTS: <e1start> Coffee <e1end> administration for 25 weeks delayed the occurrence of <e2start> hepatitis <e2end> by two weeks, significantly improved survival, reduced the expression of inflammatory cytokines, and reduced the incidence of small pre-neoplastic liver foci in LEC rats.	Coffee	hepatitis	Treatment_of_disease	o
23755843	a	7	These findings indicate that drinking <e1start> coffee <e1end> potentially prevents <e2start> hepatitis <e2end> and liver carcinogenesis through its anti-inflammatory effects.	coffee	hepatitis	Treatment_of_disease	o
23755843	a	7	These findings indicate that drinking <e1start> coffee <e1end> potentially prevents hepatitis and <e2start> liver carcinogenesis <e2end> through its anti-inflammatory effects.	coffee	liver carcinogenesis	Treatment_of_disease	o
23755843	a	8	CONCLUSION: This study showed the efficacy of <e1start> coffee <e1end> in the prevention of <e2start> hepatitis <e2end> and liver carcinogenesis in the LEC model.	coffee	hepatitis	Treatment_of_disease	o
23755843	a	8	CONCLUSION: This study showed the efficacy of <e1start> coffee <e1end> in the prevention of hepatitis and <e2start> liver carcinogenesis <e2end> in the LEC model.	coffee	liver carcinogenesis	Treatment_of_disease	o
23801107	t	0	<e1start> Tobacco <e1end>-related <e2start> cancer <e2end> mortality: projections for different geographical regions in Switzerland.	Tobacco	cancer	Cause_of_disease	o
23801107	a	2	This study aimed to project gender-specific <e1start> tobacco <e1end>-related <e2start> cancer <e2end> mortality in Switzerland at different geographical levels for the periods 2009-2013 and 2014-2018.	tobacco	cancer	Cause_of_disease	o
23801107	a	3	METHODS: In this analysis, data on Swiss <e1start> tobacco <e1end>-related <e2start> cancer <e2end> mortality from 1984 until 2008 were used.	tobacco	cancer	Cause_of_disease	o
23801107	a	4	Bayesian age-period-cohort models were formulated to assess past trends of gender-specific <e1start> tobacco <e1end>-related <e2start> cancer <e2end> mortality and to project them up to 2018 at cantonal and language region levels.	tobacco	cancer	Cause_of_disease	o
23801107	a	6	RESULTS: Model-based estimates at cantonal level identified regions with low and high <e1start> tobacco <e1end>-related <e2start> cancer <e2end> mortality rates for the observed and projected periods.	tobacco	cancer	Cause_of_disease	o
23801107	a	9	The gap in <e1start> tobacco <e1end>-related <e2start> cancer <e2end> mortality rates between younger and older males seems to be shrinking.	tobacco	cancer	Cause_of_disease	o
23801107	a	11	CONCLUSION: Our findings indicate region-, sex- and age-related differences in <e1start> tobacco <e1end>-related <e2start> cancer <e2end> mortality in Switzerland and this could be useful for healthcare planning and for evaluating the impact of canton-specific tobacco-related policies and interventions.	tobacco	cancer	Cause_of_disease	o
23801107	a	11	CONCLUSION: Our findings indicate region-, sex- and age-related differences in tobacco-related <e2start> cancer <e2end> mortality in Switzerland and this could be useful for healthcare planning and for evaluating the impact of canton-specific <e1start> tobacco <e1end>-related policies and interventions.	tobacco	cancer	Negative	o
23830446	a	0	Gliadin from <e1start> wheat <e1end> is a common food allergen that can induce baker's asthma, wheat-dependent exercise-induced <e2start> anaphylaxis <e2end>, atopic dermatitis, and celiac disease.	wheat	anaphylaxis	Cause_of_disease	o
23830446	a	0	Gliadin from <e1start> wheat <e1end> is a common food allergen that can induce baker's asthma, wheat-dependent exercise-induced anaphylaxis, <e2start> atopic dermatitis <e2end>, and celiac disease.	wheat	atopic dermatitis	Cause_of_disease	o
23830446	a	0	Gliadin from <e1start> wheat <e1end> is a common food allergen that can induce baker's asthma, wheat-dependent exercise-induced anaphylaxis, atopic dermatitis, and <e2start> celiac disease <e2end>.	wheat	celiac disease	Cause_of_disease	o
23830446	a	0	Gliadin from <e1start> wheat <e1end> is a common food allergen that can induce baker's <e2start> asthma <e2end>, wheat-dependent exercise-induced anaphylaxis, atopic dermatitis, and celiac disease.	wheat	asthma	Cause_of_disease	o
23830446	a	0	Gliadin from wheat is a common food allergen that can induce baker's asthma, <e1start> wheat <e1end>-dependent exercise-induced <e2start> anaphylaxis <e2end>, atopic dermatitis, and celiac disease.	wheat	anaphylaxis	Cause_of_disease	o
23830446	a	0	Gliadin from wheat is a common food allergen that can induce baker's asthma, <e1start> wheat <e1end>-dependent exercise-induced anaphylaxis, <e2start> atopic dermatitis <e2end>, and celiac disease.	wheat	atopic dermatitis	Cause_of_disease	o
23830446	a	0	Gliadin from wheat is a common food allergen that can induce baker's asthma, <e1start> wheat <e1end>-dependent exercise-induced anaphylaxis, atopic dermatitis, and <e2start> celiac disease <e2end>.	wheat	celiac disease	Cause_of_disease	o
23830446	a	0	Gliadin from wheat is a common food allergen that can induce baker's <e2start> asthma <e2end>, <e1start> wheat <e1end>-dependent exercise-induced anaphylaxis, atopic dermatitis, and celiac disease.	wheat	asthma	Cause_of_disease	o
24338506	a	7	The increased risk is mainly expected to be observed in <e1start> tobacco <e1end>-related <e2start> tumours <e2end> among women and in colorectal and liver cancers among men.	tobacco	tumours	Cause_of_disease	o
24338506	a	7	The increased risk is mainly expected to be observed in <e1start> tobacco <e1end>-related tumours among women and in <e2start> colorectal and liver cancers <e2end> among men.	tobacco	colorectal and liver cancers	Negative	o
24338506	a	7	The increased risk is mainly expected to be observed in <e1start> tobacco <e1end>-related tumours among women and in colorectal and <e2start> liver cancers <e2end> among men.	tobacco	liver cancers	Negative	o
24338506	a	9	CONCLUSION: The expected increase of <e2start> cancer <e2end> incidence, mainly due to <e1start> tobacco <e1end>-related tumours in women and colorectal in men, reinforces the need to strengthen smoking prevention and the expansion of early detection of colorectal cancer in Catalonia.	tobacco	cancer	Negative	o
24338506	a	9	CONCLUSION: The expected increase of cancer incidence, mainly due to <e1start> tobacco <e1end>-related <e2start> tumours <e2end> in women and colorectal in men, reinforces the need to strengthen smoking prevention and the expansion of early detection of colorectal cancer in Catalonia.	tobacco	tumours	Cause_of_disease	o
24338506	a	9	CONCLUSION: The expected increase of cancer incidence, mainly due to <e1start> tobacco <e1end>-related tumours in women and colorectal in men, reinforces the need to strengthen smoking prevention and the expansion of early detection of <e2start> colorectal cancer <e2end> in Catalonia.	tobacco	colorectal cancer	Negative	o
24618914	a	0	Many epidemiological studies have indicated that <e1start> coffee <e1end> consumption may reduce the risks of developing <e2start> obesity <e2end> and diabetes, but the underlying mechanisms of these effects are poorly understood.	coffee	obesity	Treatment_of_disease	o
24618914	a	0	Many epidemiological studies have indicated that <e1start> coffee <e1end> consumption may reduce the risks of developing obesity and <e2start> diabetes <e2end>, but the underlying mechanisms of these effects are poorly understood.	coffee	diabetes	Treatment_of_disease	o
24618914	a	8	This mechanism may play an important part in the suppressive effects of <e1start> coffee <e1end> consumption on <e2start> obesity <e2end>, inflammation, and hepatosteatosis.	coffee	obesity	Treatment_of_disease	o
24618914	a	8	This mechanism may play an important part in the suppressive effects of <e1start> coffee <e1end> consumption on obesity, <e2start> inflammation <e2end>, and hepatosteatosis.	coffee	inflammation	Treatment_of_disease	o
24618914	a	8	This mechanism may play an important part in the suppressive effects of <e1start> coffee <e1end> consumption on obesity, inflammation, and <e2start> hepatosteatosis <e2end>.	coffee	hepatosteatosis	Treatment_of_disease	o
24618914	a	9	This study newly revealed global metabolic alterations induced by <e1start> coffee <e1end> intake, providing significant insights into the association between coffee intake and the prevention of <e2start> type 2 diabetes <e2end>, utilizing the benefits of multi-omics analyses.	coffee	type 2 diabetes	Negative	o
24618914	a	9	This study newly revealed global metabolic alterations induced by coffee intake, providing significant insights into the association between <e1start> coffee <e1end> intake and the prevention of <e2start> type 2 diabetes <e2end>, utilizing the benefits of multi-omics analyses.	coffee	type 2 diabetes	Treatment_of_disease	o
24672557	t	0	Effects of "<e1start> vitex agnus castus <e1end>" extract and magnesium supplementation, alone and in combination, on osteogenic and angiogenic factors and fracture healing in women with long <e2start> bone fracture <e2end>.	vitex agnus castus	bone fracture	Negative	o
24672557	t	0	Effects of "<e1start> vitex agnus castus <e1end>" extract and magnesium supplementation, alone and in combination, on osteogenic and angiogenic factors and <e2start> fracture <e2end> healing in women with long bone fracture.	vitex agnus castus	fracture	Negative	o
24672557	a	0	BACKGROUND: The purpose of this study was to investigate the effects of the combination of <e1start> vitex agnus castus <e1end> extract, as a source of phytoestrogens, plus magnesium supplementation on osteogenic and angiogenic factors and callus formation in women with long <e2start> bone fracture <e2end>.	vitex agnus castus	bone fracture	Negative	o
24672557	a	1	MATERIAL AND METHODS: In a double-blind randomized placebo controlled trial, 64 women with long <e2start> bone fracture <e2end>, 20-45 years old, were randomly allocated to receive 1) one Agnugol tablet (4 mg dried fruit extract of <e1start> vitex agnus castus <e1end>) plus 250 mg magnesium oxide (VAC + Mg group (n = 10)), 2) one Agnugol tablet plus placebo (VAC group (n = 15)), 3) placebo plus 2…	vitex agnus castus	bone fracture	Negative	o
24672557	a	9	CONCLUSION: Our results suggest that administration of <e1start> vitex agnus castus <e1end> plus magnesium may promote <e2start> fracture <e2end> healing.	vitex agnus castus	fracture	Treatment_of_disease	o
24672557	a	10	However, more studies need to further explore the roles of <e1start> vitex agnus castus <e1end> in <e2start> fracture <e2end> repair processes.	vitex agnus castus	fracture	Negative	o
24697562	a	5	Additional information on <e2start> xerostomia <e2end>, oral health behaviors, <e1start> coffee <e1end>/tea intake and nasal congestion was collected via a questionnaire.	coffee	xerostomia	Negative	o
24697562	a	5	Additional information on <e2start> xerostomia <e2end>, oral health behaviors, coffee/<e1start> tea <e1end> intake and nasal congestion was collected via a questionnaire.	tea	xerostomia	Negative	o
24697562	a	10	<e2start> Xerostomia <e2end> was associated with <e1start> coffee <e1end>/tea intake (p < 0.01) and nasal congestion (p < 0.001).	coffee	Xerostomia	Association	o
24697562	a	10	<e2start> Xerostomia <e2end> was associated with coffee/<e1start> tea <e1end> intake (p < 0.01) and nasal congestion (p < 0.001).	tea	Xerostomia	Association	o
24697562	a	12	Nasal congestion and <e1start> coffee <e1end>/tea intake also affected <e2start> xerostomia <e2end>.	coffee	xerostomia	Treatment_of_disease	o
24697562	a	12	Nasal congestion and coffee/<e1start> tea <e1end> intake also affected <e2start> xerostomia <e2end>.	tea	xerostomia	Treatment_of_disease	o
24945373	t	0	<e1start> Serenoa Repens <e1end> Induces Growth Arrest, Apoptosis and Inactivation of STAT3 Signaling in Human <e2start> Glioma <e2end> Cells.	Serenoa Repens	Glioma	Treatment_of_disease	x
24945373	a	0	<e1start> Serenoa repens <e1end>, the extract of berry in Southeastern United States, is one of several phytotherapeutic agents available for the treatment of Benign prostatic hyperplasia (<e2start> BPH <e2end>).	Serenoa repens	BPH	Treatment_of_disease	o
24945373	a	0	<e1start> Serenoa repens <e1end>, the extract of berry in Southeastern United States, is one of several phytotherapeutic agents available for the treatment of <e2start> Benign prostatic hyperplasi <e2end>a (BPH).	Serenoa repens	Benign prostatic hyperplasi	Treatment_of_disease	o
24945373	a	1	In this study, we found for the first time that <e1start> Serenoa repens <e1end> effectively inhibited the growth of human U87 and U251 <e2start> glioma <e2end> cells.	Serenoa repens	glioma	Treatment_of_disease	o
24945373	a	2	Flow cytometry assay showed that <e1start> Serenoa repens <e1end> induced apoptosis of U87 and U251 <e2start> glioma <e2end> cells in a dose-dependent manner.	Serenoa repens	glioma	Treatment_of_disease	x
24945373	a	4	In addition, we found that <e1start> Serenoa repens <e1end> down-regulated basal level of phosphorylated form of signal transducer and activator of transcription 3 (STAT 3) in both U87 and U251 <e2start> glioma <e2end> cells.	Serenoa repens	glioma	Treatment_of_disease	x
24945373	a	5	Furthermore, it was discovered that a Janus family of tyrosine kinase (JAK) inhibitor AG490 inhibit the growth of human U87 and U251 <e2start> glioma <e2end> cells and AG490 enhanced the ability of <e1start> Serenoa repens <e1end> to inhibit the growth of U87 and U251 glioma cells as measured by the 3-(4,5-dimethylthiazol-2-yl)-2,5-diphenyltetrazolium bromide (MTT) assay.	Serenoa repens	glioma	Negative	o
24945373	a	5	Furthermore, it was discovered that a Janus family of tyrosine kinase (JAK) inhibitor AG490 inhibit the growth of human U87 and U251 glioma cells and AG490 enhanced the ability of <e1start> Serenoa repens <e1end> to inhibit the growth of U87 and U251 <e2start> glioma <e2end> cells as measured by the 3-(4,5-dimethylthiazol-2-yl)-2,5-diphenyltetrazolium bromide (MTT) assay.	Serenoa repens	glioma	Treatment_of_disease	o
24945373	a	6	These results indicate that <e1start> Serenoa repens <e1end> reduces the growth, causes apoptosis of <e2start> Glioma <e2end> cells and inhibits STAT 3 signaling.	Serenoa repens	Glioma	Treatment_of_disease	x
24948862	t	0	A randomized controlled clinical trial of <e1start> Ocimum sanctum <e1end> and chlorhexidine mouthwash on dental plaque and <e2start> gingival inflammation <e2end>.	Ocimum sanctum	gingival inflammation	Negative	o
24948862	t	0	A randomized controlled clinical trial of <e1start> Ocimum sanctum <e1end> and chlorhexidine mouthwash on <e2start> dental plaque <e2end> and gingival inflammation.	Ocimum sanctum	dental plaque	Negative	o
24948862	a	3	OBJECTIVE: In the present study we assessed the effectiveness of <e1start> Ocimum sanctum <e1end> on <e2start> dental plaque <e2end>, gingival inflammation and comparison with gold standard chlorhexidine and normal saline (placebo).	Ocimum sanctum	dental plaque	Negative	o
24948862	a	3	OBJECTIVE: In the present study we assessed the effectiveness of <e1start> Ocimum sanctum <e1end> on dental plaque, <e2start> gingival inflammation <e2end> and comparison with gold standard chlorhexidine and normal saline (placebo).	Ocimum sanctum	gingival inflammation	Negative	o
24948862	a	10	RESULTS: Our result showed that <e1start> Ocimum sanctum <e1end> mouthrinse is equally effective in reducing <e2start> plaque <e2end> and gingivitis as Chlorhexidine.	Ocimum sanctum	plaque	Treatment_of_disease	o
24948862	a	10	RESULTS: Our result showed that <e1start> Ocimum sanctum <e1end> mouthrinse is equally effective in reducing plaque and <e2start> gingivitis <e2end> as Chlorhexidine.	Ocimum sanctum	gingivitis	Treatment_of_disease	o
24948862	a	12	CONCLUSION: The results of the present study indicate that <e1start> Ocimum sanctum <e1end> mouthrinse may prove to be an effective mouthwash owing to its ability in decreasing periodontal indices by reducing <e2start> plaque <e2end> accumulation, gingival inflammation and bleeding.	Ocimum sanctum	plaque	Treatment_of_disease	o
24948862	a	12	CONCLUSION: The results of the present study indicate that <e1start> Ocimum sanctum <e1end> mouthrinse may prove to be an effective mouthwash owing to its ability in decreasing periodontal indices by reducing plaque accumulation, <e2start> gingival inflammation <e2end> and bleeding.	Ocimum sanctum	gingival inflammation	Treatment_of_disease	o
24948862	a	12	CONCLUSION: The results of the present study indicate that <e1start> Ocimum sanctum <e1end> mouthrinse may prove to be an effective mouthwash owing to its ability in decreasing periodontal indices by reducing plaque accumulation, gingival inflammation and <e2start> bleeding <e2end>.	Ocimum sanctum	bleeding	Treatment_of_disease	o
24957864	t	0	Genetic predisposition to <e2start> schizophrenia <e2end> associated with increased use of <e1start> cannabis <e1end>.	cannabis	schizophrenia	Negative	o
24957864	a	2	One established association is that between <e1start> cannabis <e1end> use and <e2start> schizophrenia <e2end>, a debilitating psychiatric disorder affecting ~1% of the population over their lifetime.	cannabis	schizophrenia	Association	o
24957864	a	2	One established association is that between <e1start> cannabis <e1end> use and schizophrenia, a debilitating <e2start> psychiatric disorder <e2end> affecting ~1% of the population over their lifetime.	cannabis	psychiatric disorder	Association	o
24957864	a	3	Although considerable evidence implicates <e1start> cannabis <e1end> use as a component cause of <e2start> schizophrenia <e2end>, it remains unclear whether this is entirely due to cannabis directly raising risk of psychosis, or whether the same genes that increases psychosis risk may also increase risk of cannabis use.	cannabis	schizophrenia	Cause_of_disease	o
24957864	a	3	Although considerable evidence implicates <e1start> cannabis <e1end> use as a component cause of schizophrenia, it remains unclear whether this is entirely due to cannabis directly raising risk of <e2start> psychosis <e2end>, or whether the same genes that increases psychosis risk may also increase risk of cannabis use.	cannabis	psychosis	Negative	o
24957864	a	3	Although considerable evidence implicates <e1start> cannabis <e1end> use as a component cause of schizophrenia, it remains unclear whether this is entirely due to cannabis directly raising risk of psychosis, or whether the same genes that increases <e2start> psychosis <e2end> risk may also increase risk of cannabis use.	cannabis	psychosis	Negative	o
24957864	a	3	Although considerable evidence implicates cannabis use as a component cause of <e2start> schizophrenia <e2end>, it remains unclear whether this is entirely due to <e1start> cannabis <e1end> directly raising risk of psychosis, or whether the same genes that increases psychosis risk may also increase risk of cannabis use.	cannabis	schizophrenia	Negative	o
24957864	a	3	Although considerable evidence implicates cannabis use as a component cause of schizophrenia, it remains unclear whether this is entirely due to <e1start> cannabis <e1end> directly raising risk of <e2start> psychosis <e2end>, or whether the same genes that increases psychosis risk may also increase risk of cannabis use.	cannabis	psychosis	Negative	o
24957864	a	3	Although considerable evidence implicates cannabis use as a component cause of schizophrenia, it remains unclear whether this is entirely due to <e1start> cannabis <e1end> directly raising risk of psychosis, or whether the same genes that increases <e2start> psychosis <e2end> risk may also increase risk of cannabis use.	cannabis	psychosis	Negative	o
24957864	a	3	Although considerable evidence implicates cannabis use as a component cause of <e2start> schizophrenia <e2end>, it remains unclear whether this is entirely due to cannabis directly raising risk of psychosis, or whether the same genes that increases psychosis risk may also increase risk of <e1start> cannabis <e1end> use.	cannabis	schizophrenia	Negative	o
24957864	a	3	Although considerable evidence implicates cannabis use as a component cause of schizophrenia, it remains unclear whether this is entirely due to cannabis directly raising risk of <e2start> psychosis <e2end>, or whether the same genes that increases psychosis risk may also increase risk of <e1start> cannabis <e1end> use.	cannabis	psychosis	Negative	o
24957864	a	3	Although considerable evidence implicates cannabis use as a component cause of schizophrenia, it remains unclear whether this is entirely due to cannabis directly raising risk of psychosis, or whether the same genes that increases <e2start> psychosis <e2end> risk may also increase risk of <e1start> cannabis <e1end> use.	cannabis	psychosis	Negative	o
24957864	a	4	In a sample of 2082 healthy individuals, we show an association between an individual's burden of <e2start> schizophrenia <e2end> risk alleles and use of <e1start> cannabis <e1end>.	cannabis	schizophrenia	Association	x
24957864	a	6	Although directly predicting only a small amount of the variance in <e1start> cannabis <e1end> use, these findings suggest that part of the association between <e2start> schizophrenia <e2end> and cannabis is due to a shared genetic aetiology.	cannabis	schizophrenia	Negative	o
24957864	a	6	Although directly predicting only a small amount of the variance in cannabis use, these findings suggest that part of the association between <e2start> schizophrenia <e2end> and <e1start> cannabis <e1end> is due to a shared genetic aetiology.	cannabis	schizophrenia	Association	o
